# Supplementary material for: Pet acquisition trends and veterinary care access in the US
Source: PLoS One. 2025 Jul 2;20(7):e0325075. doi: 10.1371/journal.pone.0325075 (PMC12220994; doi:10.1371/journal.pone.0325075)
Supplement: S2 File — (XLSX) [file pone.0325075.s002.xlsx]

## Sheet: Pets Data - to accompany paper
Q1.4	Q1.5	Q1.6_1	Q1.6_2	Q1.6_3	Q1.6_4	Q1.7	Q1.8	Q1.9	Q1.14	Q1.15	Q2.2#1_1	Q2.2#1_2	Q2.2#1_3	Q2.2#1_4	Q2.2#1_5	Q2.2#1_6	Q2.2#1_7	Q2.2#2_1	Q2.2#2_2	Q2.2#2_3	Q2.2#2_4	Q2.2#2_5	Q2.2#2_6	Q2.2#2_7	Q2.2#3_1	Q2.2#3_2	Q2.2#3_3	Q2.2#3_4	Q2.2#3_5	Q2.2#3_6	Q2.2#3_7	Q4.1_1	Q4.1_2	Q4.1_3	Q4.1_4	Q4.1_5	Q4.1_6	Q4.1_7	Q4.2_1	Q4.2_2	Q4.2_3	Q4.2_4	Q4.2_5	Q4.3	Q4.4_1	Q4.4_2	Q4.4_3	Q4.4_4	Q4.4_5
1	7	0	0	0	0	5	4	1	1	2																						3	1	1	1	1	1	1	2	2	2	2	2	2
2	7	1	0	0	0	3	3	3	3	2
1	7	2	0	0	0	2	4	3	3	1	1	1	1	1	1	1	1	1	1	1	1	1	1	1	1	1	1	1	1	1	1
2	7	2	0	0	0	4	5	1	1	2																						3	1	1	1	1	1	1	2	2	2	2	2	2
2	6	1	0	0	0	2	4	2	1	1	3	3	3	3	3	3	3	1	1	1	1	1	1	1	1	1	1	1	1	1	1	2	1	1	1	1	1	1	2	2	2	2	2	2
2	7	2	0	0	0	4	4	3	3	2
2	7	1	0	0	0	1	2	1	3	2
2	6	2	0	0	0	1	4	2	1	1	1	1	1	1	1	1	1	3	3	3	3	3	3	3	1	1	1	1	1	1	1	3	3	1	1	1	1	2	3	3	3	3	3	2
2	5	4	0	0	2	5	3	1	1	1	1	1	1	1	1	1	1	3	3	2	1	1	1	1	1	1	1	1	1	1	1	1	3	1	1	1	1	1	2	2	2	2	2	2
1	7	1	0	0	0	5	5	1	2	2																						2	1	1	1	1	1	1	3	3	3	3	3	2
2	7	1	0	0	0	1	4	1	3	2
1	7	2	0	0	0	1	2	1	1	2																						2	1	1	1	1	1	1	2	2	2	2	2	2
2	7	2	0	0	0	4	5	2	1	1	1	1	1	1	1	1	1	3	3	3	3	3	3	3	1	1	1	1	1	1	1	1	2	1	1	1	1	1	2	2	2	2	2	2
2	7	2	0	0	0	3	2	2	3	2
1	7	2	0	0	0	4	5	4	3	2
2	7	2	0	0	0	2	2	4	1	2																						3	1	1	1	1	1	1	2	2	2	2	2	2
1	7	2	0	0	0	5	4	1	3	2
2	7	2	0	0	0	2	2	3	1	2																						1	2	1	1	1	1	1	2	2	2	2	2	2
1	5	3	0	0	0	2	3	2	1	2																						1	2	1	1	1	1	1	2	2	3	3	3	2
2	7	2	0	0	0	5	5	4	3	2
2	7	2	0	0	0	1	3	4	2	1	2	3	2	2	2	2	2	2	1	1	1	1	1	1	2	1	1	1	1	1	1	2	1	1	1	1	1	1	2	2	2	2	2	2
2	7	2	0	0	0	3	3	1	1	1	1	1	1	1	1	1	1	3	1	1	1	1	1	3	1	1	1	1	1	1	1	2	2	1	1	1	1	1	1	2	2	2	1	1	1
2	4	1	1	1	0	2	4	4	1	1	1	1	1	1	1	1	1	1	1	1	1	1	1	1	3	3	3	3	3	3	3	3	4	1	1	3	1	1	2	2	2	2	2	1
2	6	2	0	0	0	2	2	2	3	2
1	6	1	0	0	0	3	4	2	1	1	1	1	1	1	1	1	1	3	3	3	3	3	3	3	1	1	1	1	1	1	1	2	2	1	1	1	1	1	2	2	2	2	2	2
2	7	1	0	0	0	1	4	4	1	2																						3	2	1	1	1	1	1	2	2	2	2	2	2
1	7	1	0	0	0	3	2	1	3	2
1	3	2	2	0	0	4	5	4	1	1	3	2	3	2	3	2	3	3	2	3	2	3	2	3	3	2	3	2	3	2	3	2	2	1	1	1	1	1	1	1	1	2	2	1	1			1
1	6	1	0	0	0	5	2	4	3	2
1	6	2	0	0	0	3	4	2	1	1	1	1	1	1	1	1	1	3	3	3	3	3	3	3	1	1	1	1	1	1	1	3	1	1	1	1	1	1	2	2	2	2	2	2
2	7	1	0	0	0	1	2	2	3	2
2	7	2	0	0	0	5	2	3	3	2
1	5	2	1	0	0	2	4	4	1	1	3	2	3	2	2	2	1	2	3	1	1	3	2	2	2	1	2	2	1	2	3	2	1	1	1	1	1	1	2	1	1	2	1	1	1
2	7	2	0	0	0	5	5	3	2	2																						1	3	1	1	1	1	1	3	3	3	3	3	2
2	7	1	0	0	0	1	2	4	1	2																						1	4	1	1	1	1	1	1	2	2	2	2	2
1	6	2	0	0	0	5	4	1	1	1	1	1	1	1	1	1	1	3	3	3	3	3	3	3	1	1	1	1	1	1	1	1	2	1	5	1	1	1	2	2	2	2	2	2
2	3	2	1	1	1	2	4	2	1	1	1	1	1	1	1	1	1	3	3	3	3	3	3	3	1	1	1	1	1	1	1	4	1	1	1	1	1	1	2	2	2	2	2	2
1	7	1	0	0	0	1	3	2	2	2																						2	1	1	1	1	1	1	3	3	3	3	3	2
2	5	2	0	1	0	5	2	1	1	1	2	2	3	3	3	3	3	1	1	1	3	3	3	3	2	2	2	2	2	2	2	2	2	1	2	1	1	1	2	2	2	1	1	2
2	7	1	0	0	0	3	4	2	1	1	1	1	1	1	1	1	1	3	1	1	1	1	3	3	1	1	1	1	1	1	1	1	3	1	1	1	1	1	2	2	2	2	2	2
1	6	1	1	1	1	5	4	2	1	1	3	3	3	3	3	3	3	3	3	3	3	3	3	3	3	3	3	3	3	3	3	3	3	1	1	1	1	1	1	1	1	1	1	1		1			1
2	7	2	0	0	0	4	4	2	3	2
2	7	2	0	0	0	4	3	4	3	2
2	3	2	0	0	0	3	3	2	3	1	2	1	1	1	1	1	2	3	1	1	3	3	3	1	1	1	1	1	1	1	2
2	7	1	0	0	0	1	3	2	1	2																						1	3	1	1	1	1	1	2	2	2	2	2	2
1	3	2	0	1	1	5	4	1	1	1	2	2	2	2	2	2	2	2	2	2	2	2	2	2	2	2	2	2	2	2	2	2	2	1	1	1	1	1	2	2	2	2	2	2
1	3	2	0	0	1	4	5	4	1	2																						2	2	1	1	1	1	1	2	2	1	1	2	1					1
1	7	3	0	0	0	5	4	2	1	2																						2	1	1	1	1	1	1	3	3	2	3	2	2
1	7	2	0	0	0	3	2	1	1	2																						2	1	1	1	1	1	1	2	2	2	3	2	2
2	6	1	0	0	0	1	2	2	1	2																						5	2	1	1	2	1	1	2	1	2	2	2	2
1	7	1	0	0	0	3	3	1	3	2
1	7	1	0	0	0	2	1	3	1	1	1	1	1	1	1	1	1	3	3	3	3	3	1	1	1	1	1	1	1	1	1	1	5	1	1	1	1	1	3	2	2	2	2	2
2	7	1	0	0	0	2	4	2	1	2																						1	3	1	1	1	1	1	3	2	2	3	1	2
2	7	1	0	0	0	4	5	2	3	2
1	7	2	0	0	0	3	3	1	2	2																						3	1	1	1	1	1	1	3	3	3	3	3	2
2	6	1	0	0	0	1	5	3	1	2																						1	2	1	1	1	1	1	2	2	2	2	2	2
2	7	1	0	0	0	1	3	4	3	1	1	1	1	1	1	1	1	3	3	3	3	1	1	1	1	1	1	1	1	1	1
1	7	1	0	0	0	1	5	1	3	2
2	6	2	0	0	0	5	2	3	1	1	1	1	1	1	1	1	1	3	2	1	3	3	3	3	1	1	1	1	1	1	1	1	3	1	1	1	1	1	2	2	2	2	2	2
1	7	2	0	0	0	2	4	2	2	2																						2	1	1	1	1	1	1	2	2	2	2	2	2
2	7	2	0	0	0	5	2	3	1	2																						1	2	1	1	1	1	1	2	3	2	3	2	2
1	7	2	0	0	0	2	4	3	1	2																						3	1	1	1	1	1	1	2	2	2	3	1	1	1
1	7	3	0	0	0	2	3	1	3	2
2	4	0	0	1	0	2	2	1	3	1	1	1	1	1	1	1	1	3	3	3	3	3	3	1	1	1	1	1	1	1	1
2	7	2	0	0	0	2	2	2	1	2																						5	2	1	1	1	1	1	2	2	2	2	2	2
1	7	2	0	0	0	4	2	3	1	1	1	1	1	1	1	1	1	2	2	2	2	2	2	2	1	1	1	1	1	1	1	2	2	1	1	1	1	1	2	2	1	3	2	2
2	3	2	1	1	0	5	4	2	1	1	1	2	2	1	1	1	1	3	2	2	3	3	3	3	1	1	1	1	1	1	1	2	2	1	1	1	1	1	2	2	2	2	2	2
1	5	2	0	0	0	2	4	3	3	2
1	3	2	0	2	0	4	5	4	1	1	2	2	2	2	2	2	2	3	3	3	3	3	3	3	2	2	3	2	2	2	3	1	1	1	4	5	1	1	2	2	2	2	2	2
1	4	2	0	0	0	2	4	2	3	1	1	1	1	1	2	1	1	3	3	3	3	2	1	1	1	1	1	1	2	1	1
2	7	2	0	0	0	3	4	4	1	2																						2	1	1	1	1	1	1	2	2	2	1	1	2
1	7	2	0	0	0	5	5	1	3	2
2	6	1	0	0	0	1	4	2	1	1	3	3	3	3	3	3	3	2	1	1	1	1	1	1	2	1	1	1	1	1	1	1	2	1	1	1	1	1	2	2	2	2	2	2
1	6	3	0	0	0	5	4	1	1	1	3	3	3	3	3	3	3	1	1	1	1	1	1	1	1	1	1	1	1	1	1	1	4	1	1	1	1	1	2	1	2	2	1	1				1
2	4	0	1	1	1	5	4	2	1	1	1	1	1	1	3	3	3	3	3	1	1	1	1	1	3	3	3	1	1	1	1	4	1	1	1	1	1	1	2	1	2	3	2	1	1
1	6	2	0	0	0	1	4	4	1	2																						2	1	1	1	1	1	1	2	2	2	2	2	2
1	3	2	1	1	0	5	5	3	1	1	2	3	2	2	2	3	2	2	3	3	3	2	2	3	1	3	2	2	2	1	2	2	2	1	1	1	1	1	1	2	2	2	1	1	1			1
1	7	2	0	0	0	3	5	2	3	2
2	6	2	0	0	0	5	4	2	1	1	1	1	1	1	1	1	1	3	3	3	3	3	3	3	2	2	2	2	2	2	2	3	1	1	1	1	1	1	2	2	2	2	2	1	1
1	7	2	0	0	0	3	2	2	1	2																						2	2	3	5	1	1	1	2	2	2	2	2	2
2	5	1	0	0	0	1	2	2	1	1	1	1	1	1	1	1	1	3	3	3	3	3	3	3	3	3	3	3	3	3	3	4	2	1	1	1	1	1	1	3	1	2	1	1				1
2	7	1	0	0	0	2	4	1	3	2
2	7	1	0	0	0	1	3	4	3	2
1	7	2	0	0	0	4	5	2	3	2
2	3	1	0	0	1	1	4	3	3	1	1	1	1	1	1	1	1	1	1	1	1	1	1	1	3	3	3	3	3	3	3
1	5	1	0	1	0	1	4	1	1	2																						2	1	1	1	1	1	1	2	2	2	2	2	2
2	7	1	0	0	0	2	4	3	3	2
1	4	2	0	2	0	5	4	1	1	1	3	2	2	3	2	2	1	2	2	2	3	2	2	2	1	2	1	2	3	2	2	2	2	1	2	1	1	1	2	1	2	2	1	1	1			1
1	7	2	0	0	0	3	3	4	3	2
2	7	2	0	0	0	4	3	4	1	2																						2	2	1	1	1	1	1	2	2	2	2	1	2
2	7	1	0	0	0	5	4	3	3	2
2	6	2	0	0	0	3	4	2	1	2																						4	4	1	1	1	1	1	2	2	2	3	1	2
1	5	5	4	0	0	1	2	3	1	1	1	1	1	1	1	1	1	1	1	1	1	1	1	1	3	3	3	3	3	3	3	1	2	1	1	1	1	1	2	2	2	2	2	2
2	7	2	0	0	0	2	3	3	3	2
1	3	1	0	0	0	2	1	4	1	1	2	2	1	1	2	2	2	2	3	2	2	2	2	2	2	2	3	2	2	2	3	4	3	4	5	4	3	4	2	2	1	1	1	1	1
1	7	2	0	0	0	5	5	3	3	2
2	6	3	0	0	0	2	4	2	1	2																						1	2	1	1	1	1	1	2	2	2	2	2	2
2	6	1	0	0	0	5	5	3	3	1	1	3	2	2	2	2	2	3	1	2	2	2	2	2	1	3	2	2	2	2	2
2	7	2	0	0	0	2	1	2	3	2
1	4	2	1	0	0	5	4	3	3	1	1	1	1	1	1	1	1	3	3	3	3	3	3	3	1	1	1	1	1	1	1
1	7	2	0	0	0	5	5	2	1	2																						1	1	1	1	3	1	1	2	2	2	2	2	2
1	7	1	0	0	0	1	2	3	3	2
2	7	2	0	0	0	5	4	2	1	2																						3	1	1	1	1	1	1	2	2	2	2	2	1	1
2	7	2	0	0	0	3	2	2	3	1	1	1	1	1	1	1	1	3	1	3	1	1	1	1	1	1	3	1	1	1	1
1	7	1	0	0	0	4	4	1	3	2
1	7	1	0	0	0	2	4	3	3	1	1	1	1	1	1	1	1	3	3	3	3	3	3	3	1	1	1	1	1	1	1
2	6	1	0	0	0	1	3	2	1	1	2	2	1	1	1	1	1	2	2	3	3	3	3	3	2	2	1	1	1	1	1	3	1	1	1	1	1	1	2	2	1	2	2	2
2	7	2	0	0	0	2	3	4	1	2																						2	1	1	1	2	1	1	2	2	2	2	2	2
1	6	1	0	0	0	1	3	3	3	1	1	1	1	1	1	1	1	3	3	3	3	3	3	3	1	1	1	1	1	1	1
2	7	2	0	0	0	3	3	2	3	2
2	6	2	0	0	0	5	3	2	1	1	1	1	1	1	1	1	1	3	3	3	3	3	3	3	1	1	1	1	1	1	1	1	2	1	1	1	1	1	2	2	2	2	2	2
2	5	2	0	0	0	1	3	2	1	2																						2	1	1	1	1	1	1	2	2	2	2	2	2
1	7	2	0	0	0	4	5	2	3	2
1	7	2	0	0	0	2	2	3	3	2
1	3	4	0	2	0	2	4	2	1	1	1	2	1	2	3	2	2	2	2	2	1	2	3	2	2	1	3	2	2	3	1	2	1	1	1	1	1	1	1	2	1	2	1	2
2	5	2	0	0	0	2	3	3	1	1	3	3	3	3	3	3	3	1	1	1	1	1	1	1	1	1	1	1	1	1	1	4	1	1	1	1	2	1	2	1	2	3	1	2
2	6	2	0	0	0	4	4	2	1	1	2	2	2	2	2	2	2	2	2	2	2	2	2	2	2	2	2	2	2	2	2	2	2	1	1	1	1	1	2	2	2	2	2	2
2	4	2	0	0	0	1	3	4	3	2
2	7	2	0	0	0	5	5	2	3	2
2	5	2	0	0	0	3	5	4	3	2
1	3	5	0	0	0	2	4	2	1	2																						1	4	1	1	1	1	1	2	2	2	2	2	1				1
2	7	1	0	0	0	2	2	3	1	2																						1	2	1	1	1	1	1	2	2	2	2	2	2
1	7	1	0	0	0	5	4	4	3	2
2	6	1	0	0	0	2	4	3	1	1	3	3	3	3	3	3	3	1	1	1	1	1	1	1	1	1	1	1	1	1	1	1	2	1	1	1	1	1	2	2	3	3	3	2
1	7	2	0	0	0	3	3	2	1	2																						5	1	3	1	1	1	1	2	2	2	2	2	1	1
2	4	1	0	0	0	4	5	2	3	1	1	3	3	3	3	3	3	3	1	1	1	1	1	1	2	1	1	1	1	1	1
2	5	2	2	0	0	1	2	2	3	2
2	7	1	0	0	0	2	3	3	1	1	3	3	3	3	3	3	3	1	1	1	1	1	1	1	1	1	1	1	1	1	1	2	3	1	1	5	1	1	3	3	1	2	1	1
1	7	2	0	0	0	2	2	4	1	2																						1	3	1	1	1	1	1	2	2	2	2	2	2
1	7	1	0	0	0	3	4	3	1	2																						2	2	2	2	2	2	2	2	2	2	2	2	2
1	6	2	0	0	0	5	4	2	1	1	1	1	1	1	1	1	1	3	3	3	3	3	3	3	2	2	2	2	2	2	2	2	1	1	1	1	1	1	2	2	2	2	2	2
1	7	2	0	0	0	2	2	4	2	2																						1	2	1	1	1	1	1	2	2	2	2	2	2
2	6	5	0	0	0	5	3	1	1	2																						2	1	1	1	1	1	1	2	2	2	2	2	2
2	7	1	0	0	0	2	4	2	1	1	2	2	2	2	2	2	2	2	2	2	2	2	2	2	2	2	2	2	2	2	2	3	1	1	1	4	1	1	2	2	2	2	2	1		1
2	7	0	0	0	0	5	5	4	3	2
1	6	2	0	0	0	2	5	4	1	2																						2	1	1	1	1	2	1	2	2	2	2	2	2
2	7	2	0	0	0	3	4	2	1	2																						3	1	1	1	1	1	1	2	2	2	2	2	2
1	6	1	0	0	0	2	4	4	3	1	1	1	1	1	1	1	1	2	2	2	2	2	2	2	3	3	3	3	3	3	3
2	6	2	0	0	0	3	5	3	3	1	2	3	3	3	3	3	3	2	1	1	1	1	1	1	2	2	2	2	1	1	1
2	7	1	0	0	0	1	3	4	3	2
1	3	2	0	1	0	4	5	4	1	1	3	2	2	3	3	3	3	3	1	2	3	2	1	2	1	2	2	3	3	3	2	2	1	1	2	1	1	1	2	2	2	2	2	1	1
1	7	1	0	0	0	1	4	4	3	2
2	2	2	0	0	2	2	1	4	1	1	1	1	1	1	1	1	1	3	3	3	3	3	3	1	1	1	1	1	1	1	1	2	1	1	1	1	1	1	2	2	2	2	2	1	1
2	6	2	0	0	0	4	4	1	3	1	1	1	1	1	1	1	1	1	1	1	1	1	1	1	1	1	1	1	1	1	1
1	7	2	0	0	0	3	5	2	1	2																						3	1	1	1	1	1	1	2	2	2	2	2	2
1	7	2	0	0	0	2	3	3	2	2																						1	1	1	1	2	1	1	3	3	3	3	3	2
1	6	3	0	0	0	3	2	4	1	2																						2	1	1	1	1	1	1	2	2	1	1	1	1	1
1	6	3	0	0	0	4	2	1	1	1	1	1	1	1	1	1	1	3	1	1	3	3	3	3	1	1	1	1	1	1	1	1	3	1	1	1	1	1	2	2	2	2	2	2
2	6	2	0	0	0	5	5	1	1	1	1	3	3	1	1	1	1	3	1	1	3	3	3	3	3	1	1	1	1	1	1	2	1	1	1	1	1	1	2	2	2	2	2	2
2	7	2	0	0	0	3	5	3	3	1	1	1	1	1	1	1	1	2	3	3	3	3	3	3	1	1	1	1	1	1	1
2	7	1	0	0	0	2	2	3	3	1	1	1	1	1	1	1	1	3	3	3	3	3	3	3	1	1	1	1	1	1	1
2	7	1	0	0	0	2	3	2	1	2																						1	3	1	1	1	1	1	2	2	2	3	1	2
1	7	3	0	0	0	2	2	3	3	2
1	7	2	0	0	0	3	2	2	2	2																						4	1	1	1	1	1	1	2	2	2	2	2	2
2	7	1	0	0	0	2	2	4	3	2
2	7	1	0	0	0	1	2	1	3	2
1	6	2	0	0	0	1	2	3	1	1	1	1	1	1	1	1	1	3	3	3	3	3	3	3	1	1	1	1	1	1	1	1	2	1	1	1	1	1	2	2	2	2	2	2
2	7	2	0	0	0	2	5	2	3	2
2	7	3	0	0	0	1	2	3	1	2																						2	1	1	1	1	1	1	2	2	2	2	2	2
2	4	3	0	1	0	1	2	3	1	2																						2	1	1	1	1	1	1	3	1	3	3	3	2
1	6	2	0	0	0	3	2	4	1	1	1	1	1	1	1	1	1	3	3	3	3	3	3	3	3	3	3	3	3	3	3	2	1	1	1	1	1	1	3	3	3	3	3	2
1	5	2	0	0	0	3	3	2	3	1	3	3	3	3	3	3	3	1	1	1	1	1	1	1	1	1	1	1	1	1	1
1	7	1	0	0	0	2	3	4	1	2																						1	2	1	1	1	1	1	2	2	2	2	2	2
2	7	2	0	0	0	5	5	2	1	2																						1	2	1	1	1	1	1	2	1	2	2	1	2
1	7	2	0	0	0	3	4	3	1	2																						2	1	1	1	1	1	1	2	2	2	2	2	2
2	6	1	0	0	0	1	3	2	3	2
2	3	1	0	0	0	4	5	4	3	1	1	2	3	3	3	3	3	3	2	1	1	1	1	1	1	2	3	3	3	3	3
1	7	2	0	0	0	2	4	4	2	2																						1	2	1	1	1	1	1	3	3	3	3	3	2
2	6	6	2	0	0	5	2	3	1	1	3	3	3	3	3	3	3	1	1	1	1	1	1	1	3	3	3	3	3	3	3	5	5	1	3	1	1	4	2	2	1	1	1	1					1
1	7	3	0	0	0	3	3	4	1	2																						1	2	1	1	1	1	1	3	3	3	3	3	2
1	7	2	0	0	0	5	4	3	1	2																						2	1	1	1	1	1	1	2	2	2	2	2	2
2	7	2	0	0	0	2	3	1	3	2
2	7	1	0	0	0	1	4	4	3	2
2	5	2	1	1	0	5	5	1	1	1	1	2	3	3	3	3	3	1	2	3	3	3	3	3	1	2	3	3	3	3	3	2	1	1	1	1	1	1	2	2	2	2	2	2
2	6	2	0	0	0	4	3	2	3	1	3	3	3	3	3	3	3	1	1	1	1	1	1	1	1	1	1	1	1	1	1
1	7	1	0	0	0	3	5	4	3	1	1	1	1	1	1	1	1	3	3	3	3	3	3	3	1	1	1	1	1	1	1
1	6	1	0	0	0	1	3	3	3	2
1	4	2	0	1	0	3	4	2	1	1	2	3	2	2	3	2	3	2	2	3	2	3	2	3	2	2	3	2	2	1	2	2	3	1	4	5	5	4	2	2	2	1	1	1	1			1
2	6	5	0	0	0	3	4	2	3	2
1	7	2	0	0	0	5	5	4	1	2																						2	1	1	1	1	1	1	3	3	1	3	1	1	1
2	4	0	0	0	0	1	3	4	3	1	1	1	1	1	1	1	1	2	2	1	1	1	1	1	2	2	1	1	1	1	1
2	6	2	0	0	0	4	4	2	3	2
1	7	2	0	0	0	4	5	3	3	1	1	1	1	1	1	1	1	3	2	2	2	2	2	2	1	1	1	1	1	1	1
2	6	2	0	0	0	3	2	3	3	2
2	5	2	0	0	0	2	5	1	3	1	1	3	3	3	2	1	1	3	1	1	1	2	3	3	1	3	3	3	2	1	1
2	3	2	0	0	1	4	5	4	1	1	3	3	3	3	3	2	2	1	1	1	1	1	2	2	3	3	3	3	3	3	3	2	2	1	1	1	1	1	2	2	2	2	2	2
1	7	1	0	0	0	1	3	3	3	2
1	7	2	0	0	0	5	2	1	3	2
2	7	2	0	0	0	2	2	2	1	2																						1	3	1	1	1	1	1	3	3	2	3	3	2
2	5	1	0	0	0	2	4	4	3	1	3	3	3	3	3	3	3	1	1	1	1	1	1	1	1	1	1	1	1	1	1
1	7	2	0	0	0	5	4	1	3	2
2	6	1	0	0	0	2	3	4	3	2
2	3	3	0	1	0	4	3	2	1	1	1	3	3	3	3	3	3	3	1	1	1	1	1	1	3	1	1	1	1	1	1	2	3	1	1	1	1	1	2	2	2	2	2	2
1	7	1	0	0	0	1	5	3	3	2
2	6	2	0	0	0	2	4	3	1	1	1	1	1	1	1	1	1	3	1	3	2	2	3	3	1	1	1	1	1	1	1	3	1	1	1	1	1	1	2	2	2	2	2	1		1
2	4	1	0	0	0	1	4	2	3	2
1	7	2	0	0	0	5	4	1	3	1	2	3	3	2	2	2	2	1	1	1	1	1	1	1	3	3	3	3	3	3	3
1	7	0	0	0	0	5	4	4	3	2
2	6	4	0	0	0	2	4	1	1	2																						1	2	1	1	1	1	1	2	2	2	2	2	2
1	7	1	0	0	0	2	4	4	1	2																						2	1	1	1	1	1	1	2	2	2	1	2	2
2	5	3	0	0	0	4	4	1	3	2
2	7	1	0	0	0	1	2	3	3	2
1	7	0	0	0	0	2	2	1	3	2
2	6	1	0	0	0	2	4	1	1	2																						1	3	1	1	1	1	1	2	1	2	2	2	2
1	6	2	0	0	0	3	4	1	1	2																						2	1	1	1	1	1	1	2	2	1	2	1	2
1	7	2	0	0	0	4	4	3	3	2
1	7	2	0	0	0	5	4	4	1	2																						3	1	1	1	1	1	1	2	2	2	2	1	2
1	7	2	0	0	0	5	4	3	3	2
1	6	2	0	0	0	5	4	3	3	1	1	1	1	1	1	1	1	3	3	3	3	3	3	3	1	1	1	1	1	1	1
2	7	1	0	0	0	3	5	1	1	1	2	3	2	2	2	2	2	3	2	3	3	3	3	3	1	3	2	2	2	2	2	1	2	1	1	1	1	1	2	2	2	3	1	2
1	7	2	0	0	0	2	3	4	3	2
2	5	2	0	0	0	2	3	1	1	1	3	3	1	1	1	1	1	1	1	2	1	1	1	1	3	3	2	1	1	1	1	1	2	1	1	1	1	1	2	2	2	2	2	2
2	5	2	0	0	0	3	2	2	1	2																						1	2	1	1	1	1	1	3	1	1	3	1	2
1	6	3	0	0	0	4	3	3	1	1	1	1	1	1	1	1	1	3	3	3	3	3	3	3	1	1	1	1	1	1	1	2	1	1	1	1	1	1	2	2	1	3	1	2
2	7	2	0	0	0	2	4	3	1	2																						1	1	1	1	2	1	1	2	2	2	2	1	1
1	7	2	0	0	0	2	3	2	3	2
2	3	2	0	0	2	5	5	2	1	1	2	3	2	2	3	2	2	2	2	3	2	1	3	2	3	3	2	2	3	1	2	4	3	2	3	3	3	3	1	2	2	2	1	2
1	7	2	0	0	0	4	4	3	2	2																						2	1	1	1	1	1	1	3	3	3	3	3	2
1	7	2	0	0	0	2	2	4	1	2																						3	1	1	1	1	1	1	1	1	1	1	1	2
2	5	2	0	0	0	5	4	4	1	2																						3	5	1	1	1	1	1	2	2	1	2	1	2
1	7	1	0	0	0	3	3	2	1	2																						3	1	1	1	1	1	1	2	2	2	2	2	2
2	6	2	0	0	0	2	3	3	1	2																						2	1	1	1	1	1	1	2	2	2	2	2	2
1	7	0	0	0	0	2	3	4	1	2																						2	1	1	1	1	1	1	2	2	2	2	1	2
2	5	2	1	0	0	5	3	2	1	1	1	1	1	1	1	1	1	3	3	3	3	3	3	3	1	1	1	1	1	1	1	3	1	1	1	1	1	1	3	1	1	3	1	2
2	7	0	0	0	0	2	2	2	1	2																						3	1	1	1	5	1	1	2	2	2	2	2	1
2	5	3	0	0	1	2	4	3	1	1	1	1	1	1	1	1	1	3	3	3	3	3	3	3	1	1	1	1	1	1	1	3	2	1	1	1	1	1	2	2	2	2	1	2
1	7	1	0	0	0	1	4	4	3	2
1	7	2	1	0	0	5	4	2	3	1	1	1	1	1	1	1	1	3	3	3	3	3	3	3	1	1	1	1	1	1	1
1	6	2	0	0	0	2	2	4	1	1	3	3	3	3	3	3	3	1	1	1	1	1	1	1	1	1	1	1	1	1	1	2	1	1	1	1	1	1	2	2	1	2	1	2
2	4	1	0	1	0	2	3	2	3	1	1	1	1	1	1	1	1	1	1	1	1	1	1	1	3	3	3	3	3	3	3
1	7	2	0	0	0	5	5	3	3	2
1	7	2	0	0	0	2	4	3	1	2																						1	2	1	1	1	1	1	2	2	2	2	2	2
2	6	2	1	0	0	4	4	1	1	1	1	1	1	2	3	3	3	3	3	2	2	2	2	2	2	3	3	3	3	3	3	1	2	1	1	1	1	1	1	2	2	2	2	2
1	7	2	0	0	0	4	3	2	1	2																						1	1	1	1	5	1	1	2	2	2	2	2	1
1	4	2	1	2	1	3	5	3	1	1	2	3	3	3	3	3	2	3	1	1	1	1	1	2	3	3	3	3	3	3	3	2	1	1	2	1	1	1	2	2	2	2	2	1	1
1	7	2	0	0	0	5	5	2	2	2																						2	1	1	1	1	1	1	2	2	2	2	2	2
2	4	2	2	0	0	5	2	1	1	1	1	1	1	1	1	1	1	2	3	3	3	3	3	3	1	1	1	1	1	1	1	1	4	1	1	1	1	1	2	2	2	2	2	1				1
1	6	1	0	0	0	1	5	2	1	1	2	1	1	1	1	1	1	2	2	2	1	1	1	1	1	1	1	1	1	1	1	2	1	1	1	1	1	1	2	2	2	2	2	2
1	7	2	0	0	0	5	5	3	3	2
1	7	2	0	0	0	2	4	2	3	1	3	3	3	3	1	1	1	1	1	1	1	1	1	1	1	1	1	1	1	1	1
1	7	2	0	0	0	5	4	2	3	2
1	7	2	0	0	0	3	5	2	1	2																						1	1	1	5	1	1	1	3	3	3	3	3	2
1	7	2	0	0	0	4	3	4	3	2
1	5	2	1	0	0	3	3	2	3	1	1	1	1	1	1	1	1	3	3	3	3	3	3	3	1	1	1	1	1	1	1
1	7	2	0	0	0	2	3	3	3	2
1	5	2	0	0	0	5	5	1	3	1	1	3	3	3	3	3	3	3	1	1	1	1	1	1	1	3	3	3	3	3	3
1	4	2	0	2	0	3	5	2	1	1	3	3	3	3	3	3	3	3	3	3	3	3	3	3	3	3	3	3	3	3	3	2	2	1	1	1	1	1	2	1	1	2	1	1	1			1
1	7	2	0	0	0	2	2	2	3	1	1	1	1	1	1	1	1	3	3	3	3	3	3	3	1	1	1	1	1	1	1
1	7	2	0	0	0	3	3	3	3	2
2	5	2	0	0	0	2	1	1	3	1	1	1	1	1	1	1	1	3	3	3	3	3	3	3	1	1	1	1	1	1	1
1	7	2	0	0	0	3	3	3	3	2
1	3	3	0	0	0	2	3	2	3	1	2	2	2	2	2	2	2	1	1	1	1	1	1	1	3	3	3	3	3	3	3
1	3	2	0	0	0	1	2	2	3	2
1	7	0	0	0	0	2	3	2	1	2																						2	1	1	1	1	1	1	2	2	2	2	2	1	1
1	6	1	0	0	0	2	2	2	1	1	1	1	1	1	1	1	1	3	3	3	3	3	3	3	1	1	1	1	1	1	1	2	1	1	1	1	1	1	3	3	3	3	3	2
1	7	1	0	0	0	2	4	2	3	2
1	6	2	0	0	0	4	2	2	3	1	1	1	1	1	1	1	1	3	3	3	3	3	3	3	2	2	2	2	2	2	2
2	6	2	0	0	0	3	2	2	1	2																						1	3	1	5	1	3	3	3	3	2	2	2	2
1	7	1	0	0	0	2	4	2	2	1	1	1	1	1	1	1	1	3	2	1	1	1	1	3	1	1	1	1	1	1	1	1	2	1	1	1	1	1	3	3	3	3	3	2
1	3	2	1	1	0	4	5	4	1	1	3	2	2	2	1	2	2	2	2	2	2	2	1	2	1	2	3	3	3	2	2	2	2	1	1	1	1	1	2	2	1	1	2	1	1			1
1	6	1	0	0	0	3	5	3	2	1	1	2	3	2	3	3	3	3	2	1	2	1	1	1	2	2	2	2	1	1	1	1	3	1	1	1	1	1	2	2	2	2	2	2
1	7	2	0	0	0	2	3	2	3	2
1	7	2	0	0	0	3	2	3	1	2																						1	2	1	1	1	1	1	2	3	3	3	3	2
1	3	1	0	0	0	1	3	4	3	1	1	1	1	1	1	1	1	1	1	1	1	1	1	1	1	1	1	1	1	1	1
2	7	1	0	0	0	1	3	2	3	2
1	7	2	0	0	0	2	2	2	1	1	1	1	1	1	1	1	1	1	1	1	1	1	1	1	3	3	3	3	3	3	3	5	2	1	1	1	1	1	2	2	2	2	2	2
2	5	2	0	1	0	2	3	1	1	1	1	1	1	1	1	1	1	3	1	1	1	1	1	1	1	1	1	1	1	1	1	3	1	1	5	1	1	1	1	1	2	2	1	1	1
2	6	2	0	0	0	3	3	3	3	2
2	2	3	2	0	2	1	1	2	1	1	3	3	3	3	3	3	3	2	1	1	1	1	1	1	2	1	1	1	1	1	1	3	2	1	1	1	1	1	3	3	3	3	3	2
1	7	1	0	0	0	5	5	3	1	1	2	3	3	3	3	3	3	2	1	1	1	1	1	1	2	3	3	3	3	3	3	4	2	1	1	1	1	4	2	2	2	3	1	1				1
2	3	1	0	0	0	3	4	2	1	1	2	3	3	3	3	2	2	3	1	1	1	1	3	3	1	3	3	3	3	2	2	4	1	1	1	1	1	1	1	1	2	1	1	2
2	4	1	0	0	0	3	1	2	2	1	1	1	1	1	1	1	1	3	3	3	3	3	3	3	1	1	1	1	1	1	1	1	2	1	1	1	1	1	2	2	3	2	2	2
1	7	2	0	0	0	2	4	4	3	2
1	7	2	0	0	0	2	2	4	1	1	1	1	1	1	1	1	1	3	3	3	3	3	3	3	1	1	1	1	1	1	1	1	4	1	3	1	1	1	2	2	2	2	2	2
2	7	2	0	0	0	2	2	3	3	2
2	7	2	0	0	0	3	3	3	3	2
2	6	2	0	0	0	3	2	3	3	2
1	7	2	0	0	0	2	3	2	3	2
2	6	2	0	0	0	5	4	2	1	1	1	2	1	1	1	1	1	3	3	3	3	3	3	3	2	2	1	1	1	1	1	2	1	1	1	1	1	1	3	3	2	3	2	2
2	4	0	0	0	0	2	2	1	1	1	2	2	2	2	3	3	3	3	3	3	3	2	2	2	3	3	3	3	3	3	3	3	3	1	1	1	2	1	1	1	2	2	2	2
2	7	1	0	0	0	1	3	3	1	1	1	1	1	2	2	2	3	3	3	3	2	2	2	1	1	1	1	2	2	2	2	3	2	1	1	1	1	1	2	1	2	2	2	1				1
1	6	0	0	0	0	1	5	2	3	2
1	6	2	0	0	0	5	5	1	1	1	1	3	3	3	3	3	3	3	1	1	1	1	1	1	3	3	3	3	3	3	3	1	3	1	1	1	1	1	2	2	2	2	2	2
1	5	3	0	0	0	2	3	2	1	2																						1	4	1	1	1	1	1	2	2	2	2	2	2
2	7	2	0	0	0	2	2	2	1	2																						2	5	1	1	1	1	1	2	2	2	3	2	1
2	6	3	0	0	0	2	2	2	1	2																						1	4	1	1	1	1	1	3	1	1	3	2	2
2	5	2	0	0	1	1	2	4	3	1	3	1	1	1	1	1	1	2	1	1	1	1	1	1	1	1	1	1	1	1	1
2	6	2	0	0	0	5	4	2	1	2																						2	1	1	1	1	1	1	2	2	2	2	2	2
2	4	1	1	0	0	2	4	4	1	1	1	1	1	1	1	1	1	3	3	3	3	3	3	3	1	1	1	1	1	1	1	3	1	1	1	1	1	1	2	1	2	2	2	1	1
1	3	4	0	0	0	1	2	4	1	1	1	1	1	1	1	1	1	3	3	3	3	3	3	3	1	1	1	1	1	1	1	2	2	1	1	1	1	1	2	2	2	2	2	1				1
2	2	3	2	0	0	1	3	2	1	2																						3	3	1	5	1	1	1	2	2	2	2	2	1			1
1	7	2	0	0	0	5	4	3	3	2
1	6	1	0	0	0	3	3	1	3	1	1	2	2	2	2	2	2	3	2	2	2	2	2	2	3	3	3	3	3	3	3
1	6	2	0	0	0	2	4	1	1	2																						2	5	1	1	1	1	1	2	2	2	2	2	2
1	6	1	0	0	0	5	4	1	3	1	2	3	3	3	3	3	2	2	1	1	1	1	1	2	2	1	1	1	1	1	2
2	6	2	0	0	0	5	4	1	3	1	1	3	3	2	2	2	2	3	1	1	2	2	2	2	2	3	3	3	3	3	3
2	5	2	0	0	0	1	4	4	1	1	3	3	3	3	3	3	3	1	1	1	1	1	1	1	1	1	1	1	1	1	1	2	1	1	1	1	1	1	2	2	2	2	2	2
2	5	2	0	0	0	2	3	2	3	1	3	3	3	3	3	3	3	3	3	3	3	3	3	3	3	3	3	3	3	3	3
1	4	1	0	0	0	2	2	4	3	2
2	3	3	0	0	0	1	2	2	1	2																						3	1	1	1	1	1	1	3	3	3	3	3	2
2	5	3	0	1	0	3	4	2	1	1	2	2	2	2	2	1	1	2	2	2	2	2	3	3	2	2	2	2	2	1	1	4	1	1	1	1	1	1	2	2	2	2	2	2
1	5	2	0	0	0	2	2	4	1	2																						3	5	1	1	1	1	1	2	2	2	2	2	2
2	5	5	0	0	0	1	2	4	1	1	1	1	1	1	1	1	1	3	3	3	3	3	3	3	3	3	3	3	3	1	1	3	1	1	1	1	1	1	3	3	3	3	3	2
2	7	1	0	0	0	5	5	2	1	2																						1	3	1	1	1	1	1	3	3	3	3	2	2
2	4	2	0	0	0	1	3	3	1	2																						1	3	1	5	1	1	1	2	1	1	1	2	1					1
2	5	3	0	0	0	3	3	2	3	1	1	3	2	1	1	2	2	3	1	2	3	1	2	2	2	1	2	2	2	2	2
2	4	2	1	0	0	3	2	1	1	1	1	1	1	1	1	1	1	3	3	3	3	3	3	3	1	1	1	1	1	1	1	3	5	1	2	1	1	1	2	1	1	2	1	2
2	7	1	0	0	0	1	2	1	3	2
2	3	3	0	2	0	5	4	4	1	1	1	1	1	1	1	1	1	1	1	1	1	1	1	3	1	1	1	1	1	1	1	5	2	1	3	2	1	2	2	2	2	2	2	1
2	4	3	0	0	0	3	2	3	1	1	1	1	1	1	1	2	2	3	3	3	3	3	2	2	3	3	3	3	3	2	2	1	1	1	1	1	2	1	3	3	3	2	3	2
1	5	2	1	0	0	5	4	1	3	1	1	2	3	3	3	2	2	3	2	2	2	2	1	2	1	2	3	3	3	2	2
1	3	2	0	1	1	5	5	3	1	2																						2	1	1	1	1	1	1	1	1	1	1	1	2
2	5	1	0	0	0	2	2	4	2	1	1	1	1	1	1	1	1	3	3	3	3	3	3	3	1	1	1	1	1	1	1	3	2	1	1	1	1	1	2	2	2	2	1	2
2	2	0	1	1	0	3	2	2	1	2																						2	4	4	1	1	1	1	2	2	2	2	2	2
1	4	2	3	0	0	3	5	1	1	1	1	3	2	2	3	2	3	2	2	3	2	2	3	3	1	1	1	2	1	1	3	3	1	1	1	1	1	1	2	1	2	1	1	1		1
2	6	3	0	0	0	3	3	2	1	1	1	1	1	1	1	1	1	3	3	3	3	3	3	3	1	1	1	1	1	1	1	5	2	1	1	1	1	1	2	2	2	2	1	1		1
1	6	2	0	0	0	1	3	3	1	2																						2	1	1	1	1	1	1	2	2	2	2	2	2
2	5	3	1	0	1	5	5	1	1	1	2	2	2	2	2	2	2	2	2	2	2	2	2	2	2	2	2	2	2	2	2	1	1	1	1	1	2	1	2	2	2	2	2	2
2	5	1	2	0	0	1	3	3	1	1	1	1	1	1	1	1	1	3	3	3	3	3	3	3	1	1	1	1	1	1	1	1	4	1	2	2	1	1	2	1	2	2	2	1					1
1	7	2	0	0	0	3	4	4	3	2
2	6	3	0	0	0	2	3	4	1	1	3	3	3	3	3	3	3	1	1	1	1	1	1	1	2	2	2	2	2	2	2	1	5	5	1	5	1	1	2	2	2	2	2	1
2	4	2	0	0	0	2	4	1	1	2																						1	2	1	1	1	1	1	2	1	2	2	2	2
2	5	1	0	0	0	1	3	4	1	1	1	1	1	1	1	1	1	3	3	3	3	3	3	3	1	1	1	1	1	1	1	2	1	1	1	1	1	1	2	2	1	1	2	2
2	4	2	0	1	0	3	2	2	3	1	1	1	1	1	1	1	1	3	3	3	3	3	3	3	1	1	1	1	1	1	1
2	4	2	0	0	0	4	3	3	3	1	1	1	1	1	1	1	1	3	3	3	3	3	3	3	1	1	1	1	1	1	1
2	6	Evan Welker	0	0	0	3	3	3	1	2																						2	1	1	1	1	1	1	3	2	1	3	1	2
2	5	3	1	0	0	5	4	1	1	1	1	1	1	1	1	1	1	3	3	3	3	3	3	3	1	1	1	1	1	1	1	2	1	1	1	1	1	1	1	1	2	2	2	1	1
1	7	1	0	0	0	1	4	3	3	2
1	3	2	0	1	1	3	2	1	1	1	2	3	3	3	2	2	2	2	2	2	2	3	3	3	3	2	2	2	3	3	2	2	2	1	1	1	1	1	2	2	1	2	2	2
2	6	3	0	0	0	1	3	4	1	2																						1	4	1	1	1	1	1	3	3	3	3	2	2
1	4	O	O	O	O	1	2	1	3	1	1	1	1	1	1	1	1	3	3	3	3	3	3	3	1	1	1	1	1	1	1
1	5	1	0	0	0	3	5	1	1	1	1	3	3	3	3	2	3	3	1	1	3	1	2	3	1	1	1	2	1	2	2	2	1	1	1	1	1	1	2	1	2	3	2	2
1	4	2	1	1	0	4	5	4	1	1	1	1	1	1	1	1	1	3	3	3	3	3	3	3	2	2	2	2	2	2	2	3	1	1	2	2	1	1	2	2	2	2	2	2
2	5	1	0	0	0	1	2	2	1	2																						3	2	1	1	1	1	1	2	3	3	3	2	2
1	6	1	0	0	0	1	5	4	3	2
2	4	2	0	1	0	5	4	2	3	2
2	4	2	1	2	0	3	4	2	1	1	1	1	1	1	1	1	1	3	3	3	3	3	3	3	1	1	1	1	1	1	1	2	1	1	1	1	1	1	2	2	1	1	1	2
2	3	3	0	0	0	1	3	4	3	2
1	3	2	0	1	0	4	5	2	1	1	2	3	2	2	3	2	2	3	2	2	3	3	2	3	3	2	2	2	2	3	2	2	2	1	1	1	1	1	2	1	2	3	2	2
1	6	2	0	0	0	5	4	3	3	1	1	2	1	1	1	1	1	3	2	1	1	1	1	1	2	2	1	1	1	1	1
1	2	3	0	0	0	1	2	2	3	1	1	1	1	1	1	1	1	1	1	1	1	1	1	1	3	3	3	3	3	3	3
1	4	1	1	0	1	4	5	4	1	1	3	3	3	3	3	3	3	1	1	1	1	1	2	2	3	2	2	1	1	1	1	1	1	1	1	1	1	1	2	2	2	1	1	1		1
2	5	1	0	0	0	1	3	2	1	2																						3	1	1	1	1	1	1	1	1	2	2	1	1	1
2	3	2	0	1	1	2	4	1	1	1	1	1	1	1	1	1	1	2	2	2	2	2	2	2	1	1	1	1	1	1	1	1	2	1	1	1	1	1	2	2	2	2	2	2
1	4	1	0	0	0	2	2	3	1	1	3	3	3	3	3	3	3	1	1	1	1	1	1	1	1	1	1	1	1	1	1	1	1	1	1	1	1	1	3	3	3	3	3	2
1	4	2	1	1	0	5	5	2	1	1	1	1	1	1	1	1	1	3	3	3	3	3	3	3	2	2	2	2	2	2	2	2	1	1	1	1	1	1	2	2	2	3	3	2
1	3	2	0	1	0	4	4	2	1	1	3	3	3	3	3	3	3	2	1	1	1	1	1	1	1	1	1	1	1	1	1	2	1	1	1	1	1	1	1	1	2	2	2	2
1	5	2	1	1	1	4	5	3	1	2																						1	2	1	1	1	1	1	2	2	2	1	2	2
1	4	0	0	0	1	4	2	3	1	2																						1	2	1	3	2	4	3	2	3	1	2	2	1	1
1	4	2	1	1	1	5	5	4	1	1	3	2	3	2	3	2	3	3	2	3	3	3	3	2	3	3	3	3	3	3	2	3	2	2	1	1	1	1	1	2	1	1	1	1		1		1
1	4	1	1	1	0	4	5	2	1	1	2	2	2	1	2	2	3	3	3	2	3	3	2	3	2	2	2	3	1	3	2	2	2	1	4	1	2	1	1	1	1	1	1	2
1	4	2	0	0	0	1	3	4	1	1	1	1	1	1	1	1	1	1	1	1	1	1	1	1	2	2	2	2	2	2	2	1	2	1	1	1	1	1	2	1	2	2	2	2
1	5	0	0	0	0	1	2	2	1	1	3	2	2	1	2	3	2	3	2	2	2	2	3	2	2	2	3	3	2	2	3	1	1	1	1	1	1	1	3	2	2	3	1	2
1	4	0	1	1	1	5	2	2	1	1	3	3	3	3	2	3	2	2	3	2	3	2	3	2	3	2	2	2	2	2	3	3	2	2	2	2	2	2	1	1	1	1	1	1	1
1	5	4	1	0	0	2	4	3	1	1	2	2	2	2	2	2	2	3	2	2	2	2	2	2	2	2	2	2	2	2	2	2	3	1	1	1	1	1	2	2	2	2	2	2
1	5	0	0	0	0	1	2	2	1	2																						2	1	1	1	1	1	1	2	2	2	2	2	2
1	4	2	2	0	0	4	3	3	1	1	2	3	3	3	3	3	3	2	1	1	1	1	1	1	2	3	3	3	3	3	3	5	5	1	5	1	3	3	1	1	2	2	2	1	1			1
2	3	1	0	1	1	2	2	1	2	1	1	1	1	1	1	1	1	3	3	3	1	1	1	3	1	1	1	1	1	1	1	1	1	1	2	1	1	2	3	3	3	3	3	2
1	3	2	2	0	0	4	5	4	1	1	3	2	3	2	3	2	3	3	2	3	2	3	2	3	3	2	3	2	3	2	3	2	2	1	1	1	1	1	1	1	1	1	1	1	1			1
1	5	2	0	0	0	2	2	1	3	2
1	4	3	0	0	0	2	2	1	1	1	1	1	1	1	1	1	1	3	3	3	3	3	3	3	3	3	3	3	3	3	3	2	2	1	1	1	1	1	1	1	1	1	1	2
1	6	1	0	0	0	1	3	1	1	2																						1	2	1	2	1	1	1	2	2	2	2	2	2
1	6	2	0	0	0	2	2	1	1	1	1	1	1	1	1	1	1	3	3	3	3	3	3	3	1	1	1	1	1	1	1	1	2	1	1	1	1	1	3	3	3	3	3	2
1	6	1	0	0	0	3	3	2	1	1	1	1	1	1	1	1	1	3	3	3	3	3	3	3	1	1	1	1	1	1	1	2	5	1	1	1	1	1	2	2	2	2	2	2
1	3	2	0	0	0	5	4	2	1	1	1	2	3	2	3	3	3	3	3	3	2	3	3	3	1	2	3	2	3	3	3	3	2	1	1	1	1	1	2	2	2	2	2	2
2	6	2	0	0	0	4	2	1	1	1	1	3	3	3	3	2	2	3	1	1	1	1	2	2	1	3	3	3	3	2	2	5	1	1	1	1	1	1	2	2	2	2	2	2
1	5	1	1	0	0	1	4	4	3	2
2	6	0	0	0	0	2	3	4	1	2																						3	1	1	1	1	1	1	2	2	2	2	2	2
2	6	4	0	0	0	1	1	1	3	2
2	6	2	0	0	0	5	4	3	1	1	2	2	2	2	2	2	2	2	2	2	2	2	2	2	1	1	1	1	1	1	1	2	3	1	1	1	1	1	2	2	2	2	2	1	1
1	6	1	0	0	0	3	4	4	1	1	3	3	3	3	3	3	3	1	1	1	1	1	1	1	1	1	1	1	1	1	1	1	1	1	1	1	1	2	2	2	2	2	2	2
2	6	2	0	0	0	5	2	2	1	1	1	1	1	1	1	1	1	3	3	3	3	3	3	3	2	2	2	2	2	2	2	3	1	1	1	1	1	1	2	2	2	2	2	2
1	6	1	0	0	0	3	3	1	1	1	1	1	1	1	1	1	1	3	3	3	3	3	3	3	1	1	1	1	1	1	1	2	1	1	2	1	1	1	2	2	2	2	2	2
1	6	2	0	0	0	2	2	4	3	2
1	6	1	0	0	0	3	4	2	1	2																						1	3	1	1	1	1	1	2	2	2	2	2	2
2	6	3	0	0	0	3	4	2	1	2																						2	1	1	1	1	1	1	3	2	2	3	2	2
1	6	1	0	0	0	1	4	2	3	2
2	2	1	0	0	1	2	2	2	3	1	1	1	1	1	1	1	1	1	1	1	1	1	1	1	1	1	1	1	1	1	1
2	6	4	0	0	0	5	4	4	1	1	1	1	1	1	1	1	1	1	3	1	3	1	1	1	1	1	1	1	1	1	1	5	1	1	1	1	2	1	2	1	1	3	1	2
1	6	3	0	0	0	1	2	3	3	2
1	6	1	0	0	0	1	3	1	3	2
1	6	4	1	0	0	5	4	3	1	1	2	2	2	2	2	2	2	2	2	2	2	2	2	2	2	2	2	2	2	2	2	1	4	1	1	1	1	1	2	2	2	2	2	2
1	6	2	0	0	0	3	4	3	1	1	3	3	3	3	3	3	3	3	3	3	3	3	3	3	1	1	1	1	1	1	1	2	1	1	1	1	1	1	3	3	3	3	3	2
1	4	2	0	0	0	2	2	2	1	1	1	1	1	1	1	1	1	3	3	3	3	3	3	3	1	1	1	1	1	1	1	3	1	1	1	1	1	1	2	2	2	3	2	2
1	6	2	0	0	0	4	2	4	3	1	3	3	3	3	3	3	3	1	1	1	1	1	1	1	1	1	1	1	1	1	1
1	5	1	0	0	0	1	4	1	3	2
1	5	2	0	0	0	1	2	4	1	2																						1	5	1	1	1	1	1	2	2	2	2	2	2
1	6	1	0	0	0	2	2	1	1	2																						1	2	1	1	1	1	1	2	2	2	2	2	2
1	6	2	0	0	0	5	2	1	3	1	1	3	3	3	2	2	2	3	1	1	1	2	2	2	1	3	2	2	2	2	2
1	6	2	0	0	0	5	3	3	3	1	2	2	2	2	2	2	2	1	1	2	1	1	1	1	2	2	2	2	2	2	2
1	6	1	0	0	0	3	4	3	3	2
1	6	2	0	0	0	3	5	2	1	1	1	1	1	1	1	1	1	3	3	3	3	3	3	3	1	1	1	1	1	1	1	1	2	1	1	1	1	1	2	2	2	2	2	2
2	6	2	0	0	0	2	3	4	1	1	3	3	3	3	3	3	3	1	1	1	1	1	1	1	1	1	1	1	1	1	1	2	2	1	1	2	1	1	2	2	1	2	2	2
1	4	2	1	2	0	5	3	4	1	1	1	1	1	1	1	1	1	1	1	1	1	1	1	1	3	3	3	3	3	3	3	2	2	1	1	1	1	1	1	2	1	1	2	1	1			1
2	5	3	0	0	0	1	4	2	1	1	1	1	1	1	1	3	3	3	3	3	3	3	1	1	1	1	1	1	1	1	1	2	5	1	1	1	1	1	2	2	2	2	2	2
1	7	2	0	0	0	4	2	1	3	1	1	3	3	3	3	2	2	3	2	3	3	3	2	2	3	2	3	3	3	2	2
1	2	3	1	0	0	5	3	2	1	1	1	1	1	1	1	1	1	1	1	1	1	1	3	3	1	1	1	1	1	1	1	2	1	1	1	1	1	1	2	2	2	2	1	2
1	6	1	0	0	0	1	4	3	1	2																						1	2	1	1	1	1	1	2	2	2	2	2	2
1	6	1	0	0	0	2	4	4	1	1	1	1	1	1	1	1	1	3	3	3	3	3	3	3	1	1	1	1	1	1	1	2	1	1	1	1	1	1	2	2	2	2	2	2
2	6	1	0	0	0	1	2	2	1	2																						2	5	1	1	1	1	1	2	1	2	2	2	1
1	5	2	1	1	0	4	4	2	3	1	1	2	1	1	1	1	1	3	3	3	3	3	3	3	3	3	3	3	3	3	3
2	6	2	0	0	0	3	2	3	2	2																						2	1	1	1	1	1	1	3	1	3	1	3	2
1	4	2	1	2	0	5	3	4	1	1	1	1	1	1	1	1	1	1	1	1	1	1	1	1	3	3	3	3	3	3	3	2	2	1	1	1	1	1	2	1	1	1	1	1	1			1
2	6	2	0	0	0	1	4	3	1	1	2	2	2	1	1	1	1	2	2	2	1	1	1	1	2	2	2	1	1	1	1	1	3	1	1	1	1	1	2	2	2	2	2	2
2	6	1	0	0	0	1	2	3	1	2																						1	2	1	1	1	1	1	2	2	2	2	2	2
1	6	2	0	0	0	2	4	3	1	1	1	1	1	1	1	1	1	3	3	3	3	3	3	3	1	1	1	1	1	1	1	1	3	1	1	1	1	1	2	2	2	2	2	2
2	6	1	0	0	0	1	3	2	1	2																						3	3	1	1	1	1	1	2	2	2	2	2	1				1
2	6	1	0	0	0	3	5	1	1	1	1	1	2	2	1	1	1	3	3	1	1	3	3	3	1	1	2	2	1	1	1	2	1	1	1	1	1	1	2	2	2	2	2	2
1	6	4	0	0	0	3	2	1	1	1	1	1	1	1	1	1	1	3	3	3	3	3	3	3	1	1	1	1	1	1	1	1	3	1	1	1	1	1	2	2	2	2	2	2
2	6	1	0	0	0	1	3	2	3	2
2	6	2	0	0	0	1	2	1	1	2																						2	2	1	1	1	1	1	2	2	2	2	2	2
2	4	3	2	1	0	5	4	3	1	1	1	1	1	1	1	1	1	1	1	1	1	1	1	1	3	3	3	3	3	3	3	2	1	1	1	1	1	1	2	1	2	2	2	2
2	6	2	0	0	0	2	2	2	1	1	1	1	1	1	1	1	1	3	3	3	3	3	1	1	1	1	1	1	1	1	1	1	4	1	1	1	1	1	2	2	2	2	2	2
2	6	3	0	0	0	3	3	2	1	2																						1	4	1	1	1	1	1	3	3	2	2	3	1				1
2	5	3	0	0	0	1	1	2	1	2																						3	1	1	1	1	1	1	3	1	1	1	1	2
2	6	1	0	0	0	1	4	2	1	2																						1	4	1	1	1	1	1	3	3	2	3	3	2
1	6	1	0	0	0	5	5	2	3	2
2	6	2	0	0	0	4	4	3	1	2																						2	1	1	1	1	1	1	2	2	2	2	2	2
2	5	3	0	0	0	2	2	2	1	2																						3	1	1	3	1	1	1	2	2	2	2	2	2
1	3	2	1	1	0	3	4	2	1	1	3	3	3	2	3	2	3	1	2	2	2	2	2	3	1	1	1	2	2	1	3	2	1	1	1	1	1	1	1	2	1	1	2	2
1	6	1	0	0	0	1	3	1	3	2
1	5	2	0	0	0	5	4	4	1	1	2	3	3	3	3	3	3	2	1	1	1	1	1	1	2	3	3	3	3	3	3	2	1	1	1	1	1	1	2	2	2	2	2	2
2	6	1	0	0	0	1	5	2	1	2																						3	1	1	1	1	1	1	2	2	2	2	2	2
2	5	3	0	0	0	2	4	2	1	1	2	2	2	2	2	2	2	2	2	2	2	2	2	2	1	1	1	1	1	1	1	3	2	1	1	1	1	1	3	3	3	3	3	2
2	6	2	0	0	0	5	5	1	1	1	3	3	3	1	1	1	1	3	1	1	3	3	3	3	2	2	2	2	2	2	2	2	1	1	1	1	1	1	2	1	2	2	2	2
1	6	1	0	0	0	1	3	3	1	2																						1	2	1	1	1	1	1	2	3	2	2	2	2
1	6	3	0	0	0	2	4	2	1	2																						2	1	1	1	1	1	1	2	2	2	2	2	2
1	6	2	0	0	0	3	4	2	1	2																						2	1	1	1	1	1	1	2	2	2	2	2	1	1
2	4	2	1	0	0	5	4	1	1	2																						2	2	1	1	1	1	1	1	1	1	1	1	1	1			1
1	6	1	0	0	0	3	4	3	1	2																						2	1	1	1	1	1	1	2	2	2	2	2	2
2	6	1	0	0	0	1	4	4	1	1	3	3	3	3	3	3	3	1	1	1	1	1	1	1	1	1	1	1	1	1	1	1	2	1	1	1	1	1	2	2	2	2	2	2
2	6	3	0	0	0	1	2	2	1	1	1	1	1	1	1	1	1	1	1	1	1	1	1	1	3	3	3	3	3	3	3	1	3	1	1	1	1	1	2	2	2	2	2	2
2	6	1	0	0	0	3	4	2	1	1	2	2	2	2	2	2	2	2	2	2	2	2	2	2	3	3	3	3	3	3	3	2	1	1	1	1	1	1	2	1	2	1	1	2
2	4	1	0	0	0	5	4	2	1	1	1	3	3	3	3	2	2	3	1	1	1	1	2	2	2	1	1	1	1	2	2	2	1	1	1	1	1	1	2	2	2	2	2	2
2	6	1	0	0	0	1	4	4	3	1	1	1	1	1	1	1	1	3	1	3	3	3	3	3	1	1	1	1	1	1	1
1	6	2	0	0	0	1	4	2	1	1	1	1	1	1	1	1	1	1	1	1	1	1	1	1	3	3	3	3	3	3	3	1	3	1	1	1	1	1	2	2	2	2	2	1				1
2	6	2	0	0	0	2	2	2	3	2
1	5	2	0	0	0	5	2	4	1	1	1	1	1	1	1	1	1	3	3	3	3	3	3	3	1	1	1	1	1	1	1	1	3	1	5	1	1	1	2	2	2	2	2	2
2	2	2	0	0	0	1	2	2	3	1	1	1	1	1	1	1	1	1	1	1	1	1	1	1	1	1	1	1	1	1	1
1	6	2	0	0	0	2	3	4	2	1	1	1	1	1	1	1	1	3	3	3	3	3	3	3	1	1	1	1	1	1	1	1	1	1	1	1	1	1	3	3	3	3	3	2
2	6	1	0	0	0	2	3	4	1	1	1	1	1	1	1	1	1	3	1	1	3	3	3	3	1	1	1	1	1	1	1	1	5	1	1	1	1	1	3	2	2	2	2	2
2	6	2	0	0	0	2	5	3	1	2																						3	1	1	5	1	1	1	3	3	3	3	3	2
2	3	2	0	0	1	4	5	2	1	1	2	2	2	2	2	2	2	2	2	2	2	2	2	2	2	2	2	2	2	2	2	2	1	1	1	1	1	1	2	2	2	2	2	2
1	3	0	0	0	1	2	4	1	1	1	3	3	3	3	3	3	3	3	3	3	3	3	3	3	3	3	3	3	3	3	3	2	2	3	2	2	3	1	2	2	2	2	2	1	1			1
2	3	5	0	0	1	2	3	1	1	2																						2	1	1	1	1	1	1	3	1	2	3	2	2
2	4	3	3	0	0	4	4	4	1	2																						2	1	1	1	1	1	2	2	2	2	2	2	2
2	5	2	0	1	0	4	4	1	2	1	1	2	3	3	3	3	2	1	2	1	3	3	3	2	3	2	3	3	3	3	1	2	1	1	1	1	1	1	3	3	3	3	3	2
2	5	2	0	0	0	2	1	2	1	2																						2	1	1	1	1	1	1	2	2	2	2	2	2
1	4	2	1	1	0	4	4	4	1	1	2	2	2	2	2	2	2	2	2	2	2	2	2	2	2	2	2	2	2	2	2	2	2	1	1	1	1	1	2	2	2	2	2	2
1	4	2	1	1	1	5	5	3	1	1	3	3	2	3	3	3	3	2	2	2	2	1	3	2	1	3	1	1	1	3	1	2	2	1	1	1	1	1	2	1	2	1	1	1	1			1
1	5	2	1	1	0	5	5	4	1	1	3	3	3	3	3	3	3	2	3	1	3	3	3	3	3	2	2	3	3	3	3	2	2	1	1	1	1	1	1	1	1	1	1	1	1
1	4	2	1	1	1	4	5	4	1	1	1	1	1	1	1	1	1	3	3	3	3	3	3	3	1	1	1	1	1	1	1	2	1	1	1	1	1	1	2	2	2	2	2	2
2	4	2	1	0	1	4	5	4	1	2																						1	2	1	1	1	1	1	2	2	2	2	2	2
2	4	2	0	1	0	2	3	4	1	1	1	1	1	1	1	1	1	3	3	3	3	3	3	3	1	1	1	1	1	1	1	2	4	1	1	1	1	1	2	2	2	2	2	2
1	5	1	0	0	0	3	2	2	3	1	1	1	1	1	1	1	1	3	3	3	3	3	3	3	1	1	1	1	1	1	1
2	4	2	2	1	1	5	5	1	1	1	1	1	1	1	1	1	1	3	3	3	3	3	3	3	1	1	1	1	1	1	1	2	2	1	1	1	1	1	2	2	2	2	2	2
2	5	2	0	1	0	5	4	4	1	1	1	1	1	1	1	1	1	3	3	3	3	3	3	3	1	1	1	1	1	1	1	1	2	1	1	1	1	1	2	2	2	2	2	2
2	5	1	1	0	0	5	4	1	1	1	1	1	1	1	1	1	1	3	3	3	3	3	3	3	1	1	1	1	1	1	1	2	1	1	1	1	1	1	2	2	2	2	1	2
1	2	2	1	0	1	1	1	2	3	1	1	1	1	1	1	1	1	1	1	1	1	1	1	1	1	1	1	1	1	1	1
1	5	2	0	0	0	2	3	4	2	1	1	1	1	1	1	1	1	3	3	3	3	3	3	3	1	1	1	1	1	1	1	1	2	1	1	1	1	1	2	2	2	2	2	2
2	3	2	0	0	0	3	2	1	1	1	1	3	3	3	3	3	3	3	1	1	1	1	1	1	3	3	3	3	3	3	3	1	2	1	1	1	1	1	2	2	2	2	1	2
1	5	2	0	1	0	1	2	2	1	2																						1	1	1	1	3	1	1	2	2	2	2	2	2
2	5	1	0	0	0	2	4	2	3	1	1	1	1	1	1	1	1	3	3	3	3	3	3	3	1	1	1	1	1	1	1
2	5	8	0	5	2	5	5	1	1	1	2	3	3	3	3	3	2	2	1	1	1	1	1	2	2	2	2	2	2	2	2	1	3	1	1	1	1	1	2	2	2	2	2	2
2	5	3	0	1	0	2	3	2	1	1	1	1	1	1	1	1	1	3	3	3	3	3	1	1	1	1	1	1	1	1	1	2	2	1	1	1	1	1	1	2	2	2	2	1	1
2	5	1	0	0	0	1	4	1	3	2
2	4	1	0	0	0	2	4	4	1	1	1	1	1	1	1	1	1	3	3	3	3	3	3	3	1	1	1	1	1	1	1	1	3	1	1	1	1	1	3	1	1	3	1	1				1
1	3	2	0	1	1	5	5	3	1	1	2	3	3	3	3	3	3	3	1	2	2	2	2	2	1	1	1	1	1	1	1	2	1	1	1	1	1	1	1	2	1	1	1	2
2	4	2	0	1	2	5	5	2	3	1	2	2	2	2	2	1	1	3	3	3	3	3	3	3	2	2	2	2	2	2	2
1	5	2	0	0	0	2	4	1	2	1	1	1	1	1	1	1	3	3	1	1	3	1	1	1	1	1	1	1	1	1	1	2	1	1	1	1	1	1	2	2	2	2	2	2
1	4	1	0	0	0	1	4	2	1	2																						1	2	1	1	1	1	1	2	2	2	2	2	2
1	4	2	0	2	0	4	4	4	1	1	1	1	3	3	3	3	2	3	3	1	1	1	1	2	3	3	3	3	3	3	3	2	2	1	1	1	1	1	2	2	2	2	2	2
2	4	2	1	0	0	2	5	1	1	1	1	3	3	3	3	1	2	3	1	1	1	1	1	2	1	3	3	3	3	1	1	1	5	1	1	1	1	1	1	1	1	3	1	2
2	3	2	2	0	0	5	5	3	1	1	1	1	1	1	1	1	1	3	3	3	3	3	1	1	1	1	1	1	1	1	1	2	4	1	1	1	1	1	2	2	2	2	1	1				1
1	5	2	1	0	1	5	4	2	1	1	3	2	3	3	3	3	3	2	2	2	2	2	2	3	2	1	2	3	3	2	3	5	5	5	4	4	5	4	1	2	1	1	2	1	1	1		1
1	3	2	0	1	1	5	5	3	1	1	1	3	3	3	3	3	3	3	2	1	1	2	1	2	2	1	1	1	1	1	1	2	1	1	1	1	1	1	2	2	2	2	2	2
2	5	2	0	0	0	2	3	3	3	1	1	1	1	1	1	1	1	1	1	1	1	1	2	2	1	1	1	1	1	1	1
1	4	2	0	1	0	4	5	3	1	1	3	3	3	3	3	3	3	3	3	3	3	3	3	3	3	3	3	3	3	3	3	2	1	1	1	1	1	1	2	2	2	2	1	2
2	3	2	1	1	0	5	5	3	1	1	2	3	2	2	2	3	3	2	2	1	1	1	1	1	3	3	3	3	3	3	3	2	3	1	1	3	1	1	2	2	2	2	2	2
1	4	1	1	0	0	5	1	2	1	1	2	3	2	1	3	2	3	2	3	1	2	3	1	2	2	3	2	2	1	1	1	2	1	1	1	1	1	1	2	3	1	1	2	1	1
1	4	2	1	2	0	4	4	4	1	1	2	3	2	3	2	3	2	2	3	2	3	1	2	3	1	2	3	2	1	2	3	2	2	1	3	3	1	1	1	2	2	1	2	2
2	3	2	1	1	1	5	4	1	1	1	2	3	3	2	3	3	3	2	3	3	2	3	3	3	2	3	2	2	3	2	2	2	2	1	1	1	1	1	1	1	2	1	1	1	1			1
1	5	2	1	1	1	5	5	2	1	1	2	3	3	2	3	1	2	2	1	3	2	1	2	1	3	2	2	3	2	1	3	2	3	1	1	1	1	1	1	1	1	1	2	1	1				1
1	3	2	2	0	0	4	2	1	1	1	3	2	3	2	3	2	3	3	2	3	2	3	2	3	3	2	3	2	3	2	3	2	2	1	1	1	1	1	2	2	2	2	2	2
1	5	1	0	0	0	4	4	1	1	1	1	1	1	3	3	3	3	1	1	1	1	1	1	1	3	3	3	1	1	1	1	2	1	1	1	1	1	1	2	1	2	1	1	1	1
2	3	1	1	1	0	1	1	2	3	2
2	4	1	0	2	0	1	2	4	3	2
2	4	3	2	2	0	4	4	2	1	1	1	1	1	1	1	1	2	1	1	1	1	3	3	2	1	1	1	1	1	1	2	1	1	1	1	1	1	1	2	2	2	2	2	1
2	4	2	3	0	0	3	4	2	1	1	2	3	3	3	2	2	2	3	2	2	2	3	3	3	2	3	3	3	2	2	2	5	2	1	1	1	2	5	3	3	2	3	1	1				1
1	4	2	1	1	0	4	5	2	1	1	1	1	1	1	1	1	1	2	2	2	2	2	2	2	2	2	2	2	2	2	2	2	2	1	1	1	1	1	2	2	2	2	2	2
2	2	4	0	0	0	1	2	3	3	2
1	3	1	0	0	0	3	2	2	1	1	2	3	2	3	2	2	3	3	2	3	2	2	3	2	1	3	2	1	2	2	3	2	1	1	1	1	1	1	1	2	3	2	1	1	1
2	2	1	0	0	0	1	2	2	3	2
2	2	2	1	0	0	1	5	1	3	2
1	2	1	0	0	0	1	2	4	1	2																						3	2	1	1	1	1	1	2	2	2	2	1	1		1		1
1	2	2	0	0	0	3	4	2	1	1	1	3	3	3	3	3	3	3	1	1	1	1	1	1	1	1	1	1	1	1	1	2	2	1	1	1	1	1	2	2	2	2	2	2
1	2	1	0	0	0	1	3	3	3	2
2	2	1	0	0	0	4	3	3	1	1	2	3	2	3	2	3	2	2	3	2	3	2	3	2	2	3	2	3	2	3	2	2	1	1	1	1	1	1	1	1	2	2	1	2
1	2	2	2	0	0	2	2	4	1	1	2	2	2	2	2	2	2	1	1	1	1	2	2	2	3	3	3	3	3	3	3	2	1	1	1	1	1	1	2	1	2	2	2	1	1
2	2	0	0	0	0	1	2	2	3	2
2	2	2	1	0	2	2	2	1	1	2																						1	5	1	1	1	1	1	2	2	2	2	2	1
1	2	1	0	0	0	4	2	3	1	1	1	1	1	1	1	1	1	3	3	3	3	3	3	3	1	1	1	1	1	1	1	3	1	1	1	1	1	1	2	2	2	2	1	2
1	3	1	1	0	0	4	5	2	1	1	3	2	2	1	3	2	2	2	3	2	2	2	1	2	3	1	2	2	3	2	3	2	3	1	1	1	1	1	2	2	1	2	1	1		1		1
2	2	2	0	0	0	1	3	2	3	2
2	2	3	0	0	0	3	3	2	3	2
2	2	2	0	1	2	2	4	2	1	2																						2	2	1	2	1	1	1	1	1	1	1	1	1				1
1	2	2	0	0	0	1	2	2	1	1	2	1	2	2	2	1	2	2	2	2	3	1	2	2	1	1	2	3	2	1	2	3	5	1	1	1	1	1	2	2	1	1	2	1			1
1	2	1	0	0	1	3	1	3	3	1	1	1	1	1	1	1	1	1	1	1	1	1	1	1	2	2	2	2	2	2	2
2	2	3	0	0	0	3	3	2	3	2
2	2	2	0	0	0	3	4	2	1	2																						2	1	1	1	1	1	1	2	1	2	2	2	1	1
2	2	0	0	0	1	1	1	2	3	2
2	2	2	0	0	1	2	2	1	1	1	1	1	3	3	3	3	3	2	2	1	1	1	1	1	1	1	1	1	1	1	1	2	3	1	1	1	2	1	2	2	2	2	2	2
2	2	2	0	0	3	3	4	2	1	1	1	3	2	3	1	2	3	2	3	2	2	2	1	3	2	1	2	1	3	2	3	5	4	3	3	3	4	2	1	2	2	2	1	1		1		1
2	2	3	0	0	0	2	2	1	1	1	1	1	1	1	1	2	3	3	3	3	3	3	2	1	1	1	1	1	1	2	3	2	1	1	1	1	2	2	2	1	2	2	2	1	1
2	2	2	0	0	2	2	3	2	1	1	1	1	1	1	1	1	1	1	1	1	1	1	1	1	1	1	1	1	2	2	2	2	2	1	1	1	1	1	2	2	2	2	2	1	1
1	2	0	0	0	0	2	2	3	1	1	1	1	1	1	1	1	1	2	2	2	2	2	2	2	2	2	2	2	2	2	2	1	2	1	1	1	1	1	2	2	2	2	2	2
2	2	3	3	3	0	2	1	1	1	1	1	1	1	1	1	1	1	3	3	3	3	3	3	3	1	1	1	1	1	1	1	2	2	1	1	1	1	1	3	1	3	3	1	1				1
2	2	2	0	0	1	2	3	2	1	1	2	2	2	2	2	2	2	3	2	2	3	2	2	2	2	2	3	2	1	2	2	2	1	1	2	1	1	1	1	2	2	2	1	1	1
2	2	2	0	0	0	2	2	1	3	1	1	1	1	1	1	1	1	1	1	1	1	1	1	1	3	3	3	3	3	3	3
2	2	4	1	0	0	2	3	2	3	2
1	2	3	0	0	0	2	2	2	1	1	1	1	1	1	1	1	1	3	3	3	3	3	3	3	1	1	1	1	1	1	1	3	2	1	1	1	1	1	2	3	2	2	2	2
2	2	1	0	0	0	1	2	2	1	2																						1	1	1	1	1	1	1	2	2	2	2	2	2
1	2	2	0	1	0	3	3	3	1	1	2	3	2	2	3	2	2	2	3	2	1	3	2	3	2	3	1	2	1	3	2	2	1	1	1	1	1	1	1	2	2	1	3	1	1
2	2	3	0	2	0	5	3	1	1	1	1	2	2	2	2	2	2	3	1	1	1	2	2	2	1	1	1	1	1	1	1	1	3	1	2	1	3	1	2	2	2	2	2	1					1
2	2	3	0	0	0	2	2	2	1	1	1	1	1	1	1	1	1	3	3	3	3	3	3	3	1	1	1	1	1	1	1	3	2	1	1	2	2	2	2	1	2	2	2	1				1
2	2	2	0	0	0	2	4	4	1	1	2	3	1	3	2	3	1	2	2	2	3	2	3	1	2	3	2	2	2	2	3	3	2	1	5	2	2	2	1	1	1	1	1	2
2	2	2	0	0	1	2	1	1	1	2																						2	4	1	1	1	1	1	1	1	3	3	1	1	1
1	2	2	0	0	0	2	4	3	1	1	1	1	1	1	1	1	1	3	3	3	3	3	3	3	3	3	3	3	3	3	3	2	1	1	1	1	1	1	1	2	2	1	2	2
1	2	3	0	0	0	4	2	4	3	1	3	3	3	3	3	3	3	1	1	1	1	1	1	1	2	2	2	2	2	2	2
1	2	0	0	0	0	1	2	4	1	2																						2	1	1	1	1	1	1	2	2	2	2	2	2
2	2	3	1	0	2	3	2	4	3	2
1	2	1	0	0	0	3	3	1	1	1	1	1	1	1	1	1	1	3	3	3	3	3	3	3	3	3	3	3	3	3	3	2	2	1	3	1	1	2	1	2	1	2	1	1				1
2	2	3	0	0	1	5	2	3	3	2
2	2	4	2	0	0	2	3	3	1	2																						2	2	1	1	1	1	1	1	1	2	2	1	2
1	3	3	0	2	0	3	3	2	1	2																						2	1	1	1	1	1	1	1	2	3	1	2	1	1
1	2	4	0	0	0	5	3	1	1	1	1	1	1	1	1	1	1	1	1	3	3	3	3	3	1	3	3	3	2	3	3	2	1	1	1	1	1	1	2	2	2	2	2	2
2	2	2	0	0	1	5	2	2	1	1	2	2	3	3	2	3	3	3	2	1	3	1	3	1	3	2	1	2	3	2	1	2	1	1	1	1	1	1	1	2	1	2	1	1	1
2	2	0	0	0	0	1	2	4	3	1	1	1	1	1	1	1	1	1	1	1	1	1	1	1	1	1	1	1	1	1	1
2	2	1	1	0	0	1	2	3	1	2																						2	1	1	1	1	1	1	3	3	3	3	3	2
2	2	3	0	0	0	1	2	3	1	2																						1	5	1	1	1	1	1	2	2	2	2	2	2
1	2	2	0	0	0	1	2	2	2	2																						3	3	1	2	2	1	3	2	2	2	2	2	2
1	3	0	0	0	0	3	5	1	3	2
2	2	1	0	0	0	5	5	4	1	1	3	3	3	3	3	3	3	1	1	1	1	1	1	1	1	1	1	1	1	1	1	4	1	1	1	1	1	1	2	2	2	2	2	2
2	2	1	0	0	0	1	2	4	3	2
2	2	0	0	0	0	2	4	3	3	1	2	3	2	1	2	2	2	3	2	1	2	2	1	2	1	2	3	2	1	2	3
1	2	2	0	1	0	1	2	2	1	2																						2	2	1	1	1	1	1	3	1	3	3	3	2
2	2	1	0	0	0	1	4	2	2	1	2	2	1	3	1	3	1	2	2	3	1	3	1	3	2	3	1	2	1	3	2	1	1	1	3	1	5	1	2	3	2	2	1	1					1
2	2	0	0	0	1	3	3	1	1	1	3	2	3	3	2	2	2	1	2	2	3	2	1	2	1	2	2	1	3	2	2	2	1	1	2	2	2	3	2	1	2	1	3	1	1			1
2	2	2	0	0	0	3	3	4	1	1	1	1	1	1	1	1	1	3	3	3	3	3	3	3	1	1	1	1	1	1	1	4	2	1	1	1	1	1	2	1	2	2	2	2
2	2	2	1	1	1	1	1	2	1	2																						3	5	1	1	1	1	1	1	1	1	1	1	2
2	2	2	0	0	0	1	2	2	1	1	2	2	2	2	2	2	2	2	2	2	2	2	2	2	2	2	2	2	2	2	2	1	1	1	4	1	2	1	2	2	2	2	2	1
2	2	2	0	1	2	2	5	4	3	1	3	3	3	3	3	3	3	1	1	1	1	1	1	1	1	1	1	1	1	1	1
2	2	2	0	0	0	2	2	4	1	1	1	1	1	1	1	1	1	3	3	3	1	1	1	1	3	3	2	1	1	1	1	2	3	1	1	1	1	1	1	1	2	1	2	2
2	2	1	0	0	0	4	3	1	2	1	1	2	3	1	2	2	2	3	2	2	1	2	3	1	2	3	1	2	3	2	1	2	4	3	2	3	2	4	1	2	1	2	2	2
1	2	0	0	0	0	3	2	3	1	1	1	1	1	1	1	1	1	1	1	1	1	1	1	1	3	3	3	3	3	3	3	2	1	1	1	1	1	1	2	1	2	2	2	2
2	3	2	0	0	1	1	2	4	3	2
2	2	2	0	0	0	4	4	3	1	1	1	1	1	1	1	1	1	3	3	3	3	3	3	3	1	1	1	1	1	1	1	2	1	1	1	1	1	1	2	2	2	2	2	1	1
2	2	No	No	No	No	2	3	3	2	1	1	2	3	2	1	2	3	1	2	3	2	1	2	3	1	2	3	2	1	2	3	4	3	2	3	3	2	1	3	2	2	1	3	2
2	2	2	0	0	0	1	4	2	1	1	2	2	3	2	2	2	3	2	3	2	3	2	2	3	2	3	2	3	2	2	2	2	1	1	1	1	1	1	2	1	2	2	2	2
2	2	4	0	0	0	2	2	3	1	2																						3	1	1	1	1	1	1	2	2	2	2	1	2
2	2	7	1	0	0	4	2	2	1	2																						2	4	1	2	3	1	2	2	2	2	2	2	2
2	2	2	0	0	1	1	2	1	2	1	1	1	1	1	2	2	3	3	3	3	1	1	1	1	1	1	1	1	1	1	1	1	5	1	1	1	1	1	2	2	2	2	2	2
2	2	3	0	0	2	2	1	2	3	2
1	2	3	0	0	1	3	2	2	1	1	3	1	1	1	1	1	1	3	2	2	1	1	1	2	1	2	2	2	2	2	3	1	3	1	1	1	1	2	2	1	2	3	2	2
2	2	2	0	0	0	2	3	2	1	2																						2	1	1	1	1	1	1	2	2	2	2	2	1	1
2	2	2	0	0	0	2	3	2	1	1	1	1	1	1	1	1	1	3	3	3	3	3	1	1	1	1	1	1	1	1	1	2	2	1	1	1	1	1	2	2	2	2	2	1	1			1
2	3	4	0	0	2	3	3	1	1	1	1	1	1	1	1	1	1	1	1	1	1	1	1	1	3	3	3	3	3	3	3	2	1	1	1	1	1	1	2	2	2	2	2	2
1	2	2	0	0	1	2	3	2	1	1	1	3	2	2	2	1	2	3	3	2	2	2	2	2	3	1	2	2	2	2	2	2	2	1	1	1	1	1	2	2	1	1	1	2
2	3	2	0	0	0	1	3	3	1	1	1	1	1	2	2	1	1	3	3	3	2	2	3	3	1	1	1	2	2	1	1	5	1	1	5	1	1	1	1	1	2	1	1	1		1
1	2	2	0	2	2	1	2	2	1	1	1	1	1	1	1	1	1	3	3	3	3	3	3	3	1	1	1	1	1	1	1	4	2	1	1	1	1	1	2	2	2	2	2	1	1
1	2	4	0	1	0	3	4	1	1	1	3	2	3	2	2	3	2	2	3	2	2	3	2	2	3	2	3	3	2	2	2	3	2	1	2	2	1	2	2	1	2	2	1	1		1
2	3	1	0	0	0	2	3	2	1	1	1	1	1	1	1	1	1	1	1	1	1	1	1	1	3	1	3	3	3	3	3	2	2	1	1	1	1	1	1	1	1	3	2	1				1
2	2	1	0	2	0	2	2	3	1	1	2	2	3	3	3	3	3	1	1	1	1	1	1	1	2	2	2	2	2	2	2	1	1	1	2	1	1	1	3	3	3	3	3	1
1	2	2	0	0	0	3	2	2	1	1	1	1	1	1	1	1	1	3	3	3	3	3	3	3	1	1	1	1	1	1	1	3	1	1	1	1	1	1	2	2	2	3	2	2
2	2	3	0	0	0	3	2	1	2	1	2	2	2	2	2	2	2	1	1	1	1	1	1	1	2	2	2	2	2	2	2	4	3	1	1	1	1	1	1	1	1	1	1	2
2	2	0	0	0	0	3	4	3	1	1	1	3	2	3	2	2	2	2	3	2	2	3	1	2	2	1	3	2	3	2	3	2	1	1	1	1	1	1	2	3	1	1	1	2
1	2	0	0	0	0	2	4	3	1	1	1	2	3	3	2	1	2	1	2	2	1	2	3	2	3	2	1	2	3	2	1	1	3	3	2	3	3	2	1	2	2	1	1	1	1	1	1
2	2	1	0	0	0	4	2	4	1	1	3	3	3	3	3	3	3	3	3	3	3	3	3	3	3	3	3	3	3	3	3	5	5	4	5	5	5	5	1	1	1	1	1	1		1	1	1
2	2	14	13	19	12	5	3	2	1	1	3	3	2	3	3	2	3	2	2	3	1	2	2	2	3	2	3	3	2	2	3	2	4	2	5	2	4	4	2	2	1	2	3	1	1				1
1	2	2	0	0	0	1	2	2	3	2
2	2	2	0	0	0	2	5	2	1	1	1	2	3	3	2	2	1	3	2	1	1	2	2	3	3	3	3	3	3	3	3	2	1	1	3	1	1	1	2	1	1	1	1	1	1
2	2	1	0	0	1	1	1	2	1	1	1	1	1	1	1	1	1	1	1	1	2	2	3	3	1	1	1	1	1	1	1	2	2	1	1	1	1	1	2	3	1	3	3	2
1	2	1	0	0	1	4	3	3	1	1	1	1	1	1	1	1	1	3	3	3	3	3	3	3	1	1	1	1	1	1	1	2	1	1	1	1	1	1	2	2	2	2	2	2
2	2	3	0	0	0	1	4	2	1	1	1	1	1	1	1	1	1	3	3	3	3	1	1	1	1	1	1	1	1	1	1	2	1	1	1	1	1	1	2	1	1	2	1	2
2	3	1	0	0	0	3	3	2	3	1	1	1	1	1	1	1	1	3	3	3	3	3	3	3	1	1	1	1	1	1	1
2	3	2	0	0	1	5	3	2	1	1	1	2	1	2	1	3	1	1	2	1	2	2	3	1	2	1	3	2	1	2	1	2	1	1	1	1	1	1	2	1	1	2	2	1	1
2	3	2	0	0	0	3	4	4	1	1	2	2	2	2	2	2	2	2	2	2	2	2	2	2	3	3	3	3	3	3	3	3	2	1	1	1	1	1	1	2	1	1	1	2
2	3	2	0	0	1	5	4	2	1	1	3	3	3	3	3	3	3	2	1	1	1	1	1	1	2	1	1	1	1	1	1	2	1	1	1	1	1	1	3	3	2	3	1	2
2	3	2	1	2	0	5	3	4	1	1	3	3	3	2	2	3	2	3	3	2	2	3	3	3	2	2	2	2	2	1	1	1	1	1	1	1	1	1	1	1	1	1	1	1				1
1	3	2	1	1	0	5	5	1	1	1	1	2	2	2	2	3	3	1	2	3	2	3	2	3	2	1	1	3	2	3	2	2	2	1	1	1	1	1	1	1	1	1	1	1	1			1
1	3	15	13	10	6	4	2	1	1	1	1	2	3	2	3	2	2	1	2	3	2	3	3	3	2	2	3	1	2	2	2	1	1	1	2	2	1	1	1	1	2	1	2	1				1
2	3	2	0	1	0	4	4	1	1	1	2	3	1	2	2	3	2	2	3	1	2	3	3	2	3	3	2	2	1	2	2	2	2	1	1	1	1	3	1	2	2	1	2	1	1			1
2	3	0	0	2	0	5	5	1	3	1	3	3	3	3	1	1	1	1	1	1	1	2	2	2	1	1	1	1	2	1	1
1	3	2	2	0	0	4	5	2	1	1	3	2	3	2	3	2	3	3	2	3	2	3	2	3	3	2	3	2	3	2	3	2	2	1	1	1	1	1	2	2	2	2	2	1	1			1
1	5	0	0	0	4	3	3	2	2	2																						2	3	3	2	3	4	3	1	2	2	2	1	1	1
1	3	2	0	1	0	5	5	4	1	1	3	2	3	3	3	2	3	3	2	3	3	3	3	2	3	2	2	3	2	2	2	2	2	1	1	1	1	1	1	1	1	1	1	1	1			1
1	3	2	2	0	0	5	5	1	1	1	2	2	3	3	3	2	2	3	2	3	2	3	3	2	3	2	2	3	2	2	3	2	2	1	1	1	1	1	2	1	1	1	2	1	1	1
2	5	2	0	0	0	5	4	1	1	1	1	3	3	3	3	3	3	3	1	1	1	1	1	1	1	3	3	3	3	3	3	3	1	1	1	1	1	1	2	2	2	2	2	2
2	5	2	0	2	0	5	4	2	1	1	2	2	2	2	2	2	2	2	2	2	2	2	2	2	2	2	2	2	2	2	2	2	2	1	4	1	1	1	2	2	3	2	1	2
2	5	1	0	0	0	5	4	2	1	1	2	2	2	2	2	2	2	2	2	2	2	2	2	2	2	2	2	2	2	2	2	3	1	1	1	1	1	1	2	2	2	2	2	1	1
1	3	4	0	0	0	5	4	4	1	1	2	2	2	2	2	2	2	2	2	2	2	2	2	2	2	2	2	2	2	2	2	2	1	1	1	1	1	1	1	2	1	2	1	2
2	4	1	0	0	0	5	4	1	1	1	1	1	1	1	1	1	1	3	3	3	3	3	3	3	1	1	1	1	1	1	1	1	2	1	1	1	1	1	2	2	2	2	2	1				1
2	4	3	0	2	1	5	4	4	1	1	1	1	1	1	1	1	1	3	3	3	3	3	3	3	1	1	1	1	1	1	1	4	1	1	1	1	1	1	3	3	1	1	2	2
2	3	3	0	0	0	4	3	2	1	2																						4	2	3	1	1	1	1	2	2	2	2	2	2
1	4	0	0	1	1	2	2	3	1	1	2	2	2	2	2	2	2	2	2	2	2	2	2	2	1	1	1	1	1	1	1	1	2	1	2	1	1	1	1	1	1	1	1	1				1
2	4	2	1	2	0	5	4	4	3	1	1	3	3	3	3	3	3	3	1	1	1	1	1	1	1	3	3	3	3	3	3
2	4	2	0	0	0	5	3	4	1	1	1	2	1	1	1	1	3	3	2	3	3	3	3	1	1	2	1	1	1	1	3	2	1	1	1	1	1	1	2	2	2	2	2	1	1
1	3	0	1	1	1	4	2	1	1	1	3	3	3	3	3	1	3	1	3	2	1	3	1	3	3	3	3	3	3	3	3	2	2	1	3	3	1	1	1	2	2	2	1	2
2	5	2	1	0	0	5	4	2	3	1	2	1	1	1	1	1	1	2	2	2	2	2	2	2	1	1	1	1	1	1	1
2	4	2	2	1	0	5	4	3	1	1	3	3	3	3	2	3	3	3	3	3	3	3	2	3	2	2	3	1	3	3	2	3	3	1	1	3	1	1	1	1	1	1	1	1				1
2	3	2	1	1	1	5	2	4	1	1	3	3	3	2	2	2	3	3	3	2	2	3	3	2	2	2	2	2	3	3	3	3	4	4	4	4	3	3	1	1	1	1	1	1	1
2	5	2	1	1	1	5	4	1	1	1	2	2	2	2	3	2	2	3	2	2	2	2	2	2	2	2	2	2	2	2	2	2	2	3	3	3	4	4	1	2	1	1	1	1	1	1			1
1	4	cif8f	udd7d	7dd7	udui	4	3	2	2	1	1	2	1	3	1	2	1	1	3	2	1	1	2	3	2	1	1	3	3	2	1	2	2	2	3	3	4	3	2	1	3	1	2	1				1
2	4	2	1	1	1	5	2	1	1	1	2	2	1	1	1	1	1	3	3	2	3	3	3	3	2	2	2	2	2	2	2	1	2	1	1	1	1	1	2	1	3	2	1	1				1
1	3	2	0	2	0	5	4	2	1	1	3	2	1	2	3	2	1	3	2	3	2	1	2	3	3	2	3	2	1	2	3	3	1	1	5	3	1	1	1	1	1	3	2	1	1
2	5	1	1	0	0	5	2	3	1	1	3	3	3	3	3	3	3	1	1	1	1	1	1	1	3	3	3	3	3	3	3	3	2	1	1	1	1	1	2	2	2	3	2	1	1
1	3	2	0	0	1	4	4	4	1	1	2	2	2	2	2	2	2	3	3	3	3	3	3	3	1	1	1	1	1	1	1	2	2	1	1	1	1	1	1	1	1	1	1	1	1	1		1	1
1	5	1	0	0	0	5	3	2	1	1	2	2	2	2	2	2	2	2	2	2	2	2	2	2	2	2	2	2	2	2	2	2	1	1	1	1	1	1	2	2	2	2	2	1	1
2	5	2	0	0	0	5	2	3	3	1	1	1	1	1	1	1	1	3	3	3	3	3	3	3	1	1	1	1	1	1	1
1	5	3	1	0	0	5	2	3	1	1	2	1	2	2	1	2	2	3	1	1	3	1	1	1	1	2	1	3	1	2	1	2	1	1	1	1	1	1	2	2	2	2	2	1	1
2	4	2	1	2	0	5	4	1	1	1	1	1	1	1	1	1	1	3	3	3	3	3	3	3	1	1	1	1	1	1	1	1	2	1	1	1	1	1	1	1	2	2	2	1				1
2	3	2	0	1	0	5	4	4	2	1	2	2	2	2	3	1	2	1	2	2	2	3	3	3	2	1	3	2	1	1	1	1	2	1	1	1	1	1	1	1	2	1	1	1				1
1	4	2	1	1	0	5	4	3	1	1	2	1	2	2	1	2	2	3	2	2	3	3	3	3	3	3	3	3	3	3	3	3	1	1	1	1	1	1	2	2	2	2	2	2
2	5	6	0	0	0	5	2	1	1	2																						4	1	1	1	1	1	1	2	1	2	2	2	1	1
2	4	2	1	1	0	5	4	4	1	1	1	1	1	1	3	2	2	2	2	1	2	3	2	2	2	2	2	3	2	2	2	2	1	1	1	1	1	1	1	1	2	2	1	2
1	4	2	0	2	0	4	4	4	2	1	1	3	1	2	3	2	3	3	2	1	3	2	2	3	1	3	2	1	2	2	1	1	2	1	1	1	1	2	2	2	1	3	2	1				1
1	4	2	1	2	0	4	4	2	1	1	1	2	1	2	3	2	1	2	3	3	2	2	3	2	1	2	3	2	1	3	2	2	2	1	1	1	1	1	3	2	2	2	2	2
2	5	2	1	0	0	4	4	1	1	2																						2	1	1	2	2	1	1	2	1	2	2	2	2
2	3	2	0	1	1	4	4	2	1	2																						1	1	1	1	1	1	1	1	3	1	2	3	1	1
2	4	2	0	0	0	5	3	2	1	1	1	1	1	1	1	1	1	3	3	3	3	3	3	3	1	1	1	1	1	1	1	1	3	1	1	1	1	1	2	2	2	2	1	2
1	4	2	0	1	1	5	4	4	1	1	1	1	2	3	2	3	3	3	2	2	2	2	2	2	1	2	2	2	1	1	1	2	2	1	1	1	1	1	1	2	1	2	2	2
1	3	2	2	0	0	4	4	4	1	1	3	2	3	3	3	2	3	3	3	2	3	2	1	2	3	2	2	3	2	3	3	2	2	1	1	1	1	1	1	1	2	1	3	1	1			1
2	3	2	1	0	0	5	4	1	1	1	2	3	3	3	2	2	1	2	2	2	1	2	3	3	2	2	1	1	3	2	3	2	2	1	1	1	1	1	2	1	2	1	1	2
2	5	0	0	0	1	3	3	1	1	2																						2	2	1	1	1	1	1	2	2	2	2	2	2
1	3	2	1	0	0	5	4	2	1	1	3	2	3	2	1	2	3	2	1	1	1	2	3	3	2	3	1	2	1	2	3	1	4	5	4	4	1	1	3	1	2	2	2	1	1				1
1	4	2	1	2	0	5	4	1	1	1	2	2	2	2	2	2	2	2	2	2	2	2	2	2	2	2	2	2	2	2	2	2	2	1	1	1	1	1	1	3	1	1	1	2
2	4	2	1	0	0	5	4	1	1	2																						2	2	1	1	1	1	1	1	1	1	1	1	1	1			1
1	5	2	0	0	0	5	4	4	1	1	1	3	3	3	2	2	2	3	2	2	2	2	2	2	2	3	3	3	2	2	2	2	1	1	1	1	1	1	2	2	2	2	1	2
1	4	2	1	0	0	5	4	2	1	1	1	1	1	1	1	1	1	3	3	3	3	2	3	3	2	2	2	2	1	1	1	2	2	1	1	1	1	1	2	2	2	2	2	2
2	5	2	2	0	1	3	3	2	1	2																						1	2	1	1	1	1	1	1	1	2	2	2	2
2	4	1	0	0	0	1	4	3	1	2																						1	2	1	1	1	1	1	2	1	2	2	2	1				1
2	5	4	0	0	0	5	3	3	3	2
2	4	2	0	1	0	1	4	1	1	1	1	2	1	2	2	1	1	3	3	3	3	3	3	3	1	2	1	2	2	1	1	2	2	1	1	1	1	1	2	2	2	2	2	2
2	4	2	1	0	0	1	3	3	1	1	2	2	2	2	2	2	2	2	2	2	2	2	2	2	1	1	1	2	2	2	2	4	1	1	5	1	1	1	1	1	2	2	1	2
1	5	2	2	2	1	4	4	3	3	1	1	1	1	1	1	1	1	3	3	3	3	3	3	3	2	2	2	2	2	2	2
2	4	5	0	0	0	1	3	3	1	2																						2	1	1	1	1	2	1	3	3	2	3	3	2
1	4	1	0	0	0	1	4	1	1	2																						1	2	1	1	1	1	1	2	2	2	2	2	2
2	5	2	1	0	0	1	3	3	1	2																						1	2	1	1	1	1	1	3	3	3	3	3	2
2	5	2	1	0	0	3	4	2	3	1	1	3	3	3	3	1	1	1	1	1	1	1	1	1	3	1	1	1	1	3	3
2	5	2	2	1	0	3	3	2	1	2																						3	1	1	1	1	1	1	1	2	2	2	2	1	1
1	4	3	0	0	0	1	3	3	1	1	1	1	1	1	1	1	1	1	1	1	1	1	2	1	1	1	1	1	1	1	1	2	2	1	1	1	1	1	2	2	2	2	2	2
2	5	3	0	0	0	1	1	1	1	1	1	1	1	1	1	1	1	3	1	1	2	1	2	1	1	1	1	1	1	1	1	2	1	1	1	1	1	1	2	2	2	2	2	2
2	4	2	1	0	0	1	4	3	1	1	1	1	1	1	1	1	1	3	3	3	3	3	3	3	1	1	1	1	1	1	1	2	2	1	1	1	1	1	2	3	2	2	2	1	1
2	5	1	1	0	0	1	2	2	1	2																						4	1	1	2	1	1	2	2	1	2	2	2	2
2	4	3	1	0	1	3	1	2	1	1	2	2	2	2	2	2	2	1	1	1	1	1	1	1	3	3	3	3	3	3	3	4	2	1	1	1	1	1	2	2	1	1	2	1	1
2	4	2	1	2	0	1	4	3	1	2																						3	1	1	1	1	1	1	2	2	2	2	2	2
2	3	4	0	1	0	5	3	4	3	2
2	4	2	0	1	0	5	4	3	1	1	2	2	2	2	2	1	1	1	1	1	1	2	3	3	2	1	2	1	1	2	2	2	2	1	2	2	1	1	1	1	1	1	1	2
2	5	2	0	0	0	3	4	2	1	1	1	3	3	3	3	3	3	3	1	1	1	1	1	1	1	3	3	3	3	3	3	1	2	1	1	1	1	1	2	2	2	2	2	2
2	4	2	0	1	0	1	1	2	3	2
1	5	2	1	1	0	3	3	4	1	1	2	3	2	3	3	2	3	2	3	2	2	2	3	1	1	2	2	2	2	2	2	1	2	1	1	1	1	1	1	2	1	1	1	2
2	5	2	0	0	0	3	4	2	1	1	1	1	1	1	1	1	1	1	1	1	1	1	1	1	1	1	1	1	1	1	1	4	3	5	1	1	1	1	1	1	2	2	2	1
2	3	2	0	0	3	1	3	2	1	2																						2	3	1	1	1	1	1	1	1	1	2	2	1	1				1
2	5	0	0	0	0	3	2	2	2	1	1	1	1	1	1	1	1	3	3	3	3	3	3	3	3	3	3	3	3	3	3	4	5	1	1	1	1	1	2	2	2	2	2	1		1
2	5	2	0	0	0	1	4	3	1	2																						2	3	1	1	1	1	1	2	2	2	2	2	2
2	5	2	0	0	0	3	4	2	1	1	1	2	3	3	3	2	2	3	2	3	3	3	2	2	1	2	3	3	3	2	2	1	2	1	1	1	1	1	2	2	2	2	2	2
2	5	5	0	0	0	4	4	2	1	1	1	1	1	1	1	1	1	3	3	3	3	3	3	3	1	1	1	1	1	1	1	4	2	1	1	3	1	1	2	2	2	2	2	1	1
2	5	1	0	0	1	4	2	4	1	1	1	1	1	1	1	1	1	3	3	3	3	3	3	3	1	1	1	1	1	1	1	3	3	1	1	1	1	1	2	2	2	2	2	2
1	4	0	1	1	0	4	4	4	1	1	3	3	3	2	2	2	2	3	3	3	2	2	2	2	3	3	3	2	2	1	1	1	1	1	1	1	1	1	2	2	1	1	2	1
2	5	1	0	0	0	4	4	1	3	1	2	2	2	2	2	2	2	2	2	2	2	2	2	2	2	2	2	2	2	2	2
2	4	2	1	0	0	3	3	1	1	1	1	1	1	1	1	1	1	1	1	1	1	1	1	1	1	1	1	1	1	1	1	2	1	1	1	1	1	1	2	2	2	2	2	2
2	4	3	0	0	0	3	3	1	1	1	1	1	1	1	1	1	1	3	3	3	3	3	3	3	1	1	1	1	1	1	1	4	1	1	1	1	1	1	2	2	2	2	2	2
2	4	4	1	0	0	5	2	4	1	2																						2	1	1	2	1	1	3	2	1	2	2	2	1
2	4	1	2	0	0	3	3	4	1	1	2	2	2	2	2	2	2	2	2	2	2	2	2	2	2	2	2	2	2	2	2	3	3	1	1	1	3	1	1	1	2	2	1	1	1
2	5	4	1	0	0	5	3	4	2	1	2	2	2	2	2	2	2	2	2	2	2	2	2	2	2	2	2	2	2	2	2	2	1	1	1	1	1	1	3	3	3	3	3	2
2	4	1	0	0	0	4	4	2	3	1	1	1	1	1	1	1	1	3	3	3	3	3	3	3	1	1	1	1	1	1	1
2	4	4	0	0	0	3	2	2	1	2																						5	1	1	1	1	1	1	2	2	2	2	2	1		1
2	5	2	0	0	0	4	3	4	3	1	1	1	1	1	1	1	1	3	3	3	3	3	3	3	1	1	1	1	1	1	1
2	4	2	2	1	0	4	4	4	2	1	3	2	3	2	3	2	3	3	2	2	3	2	3	2	3	2	3	3	2	3	2	2	3	1	4	3	1	1	1	1	2	2	1	1	1		1		1
2	3	3	0	0	0	5	4	4	1	1	1	2	2	3	3	3	3	3	1	3	1	1	1	1	1	1	3	1	1	1	1	4	5	1	1	1	1	1	2	2	2	2	2	2
1	4	2	1	1	1	5	2	2	2	1	1	2	1	3	3	2	2	1	2	3	2	1	3	2	3	1	1	1	1	2	3	1	2	1	1	1	1	1	1	1	2	2	1	2
2	5	2	0	0	0	5	4	2	3	1	2	1	1	1	1	1	1	1	3	3	3	3	3	3	2	1	1	1	1	1	1
1	5	2	1	0	0	4	4	3	1	1	2	3	2	2	2	2	3	1	3	3	3	2	2	2	3	2	2	3	3	3	2	1	4	3	2	5	5	2	3	3	2	2	2	2
2	5	4	0	0	0	3	1	4	1	2																						3	1	1	1	1	1	1	2	1	1	3	1	1	1
2	3	2	0	1	0	5	4	2	1	1	3	2	2	2	3	3	2	2	2	2	3	2	2	2	3	2	2	3	3	3	2	3	2	3	3	3	3	3	1	1	1	1	1	1					1
1	4	1	1	1	0	4	1	4	1	1	3	3	3	3	2	2	2	3	3	3	1	1	1	1	3	3	3	2	2	2	2	1	1	1	1	1	1	1	1	2	2	1	2	1				1
2	5	3	0	0	0	3	3	2	1	1	1	1	3	3	3	3	3	3	3	1	1	1	1	1	1	1	3	3	3	3	3	2	2	1	1	1	1	1	2	2	2	2	2	2
2	5	3	1	0	0	3	3	4	1	1	2	2	1	3	2	3	3	2	2	3	1	2	1	3	2	2	2	1	2	1	1	2	1	1	1	1	1	1	2	1	1	1	1	2
2	5	4	1	0	1	4	4	3	1	1	1	1	1	1	1	1	1	3	3	3	3	3	3	3	1	1	1	1	1	1	1	2	1	1	5	1	1	1	3	3	3	3	3	1	1
2	5	2	1	0	1	4	4	3	1	1	1	3	3	3	3	3	3	3	1	1	1	1	1	1	3	3	3	3	3	3	3	4	2	1	1	1	1	1	2	1	2	2	2	2
2	5	2	0	0	0	3	2	3	1	1	1	1	1	1	1	1	1	3	3	3	3	3	3	3	1	1	1	1	1	1	1	2	1	1	5	1	1	3	2	2	1	1	1	2
2	5	2	0	0	0	5	2	3	1	1	1	1	1	1	1	1	1	3	3	3	3	3	3	3	1	1	1	1	1	1	1	3	1	1	1	1	1	1	2	2	1	2	2	2
1	4	2	1	2	0	5	2	4	1	1	1	3	2	3	1	3	2	3	1	3	1	3	2	3	1	2	1	2	2	1	1	2	2	1	1	1	1	1	3	2	1	1	2	1	1			1
2	5	2	0	0	0	3	2	2	1	1	1	1	1	1	1	1	1	3	3	3	3	3	3	3	1	1	1	1	1	1	1	2	1	1	2	1	1	1	2	2	1	2	1	2
2	3	2	1	2	0	5	2	4	1	1	3	2	2	2	2	2	3	2	2	2	1	2	2	3	2	2	1	3	2	2	2	1	1	1	1	3	1	1	1	1	1	1	1	1
2	5	4	0	0	0	5	2	2	3	2
2	5	3	0	0	0	3	2	4	3	1	1	1	1	1	1	1	1	3	3	3	3	3	3	3	1	1	1	1	1	1	1
1	4	2	1	1	1	5	2	4	1	1	1	2	3	2	2	3	2	1	2	3	3	3	2	1	1	2	2	3	1	2	2	1	2	1	1	1	1	1	2	1	2	1	1	1				1
1	4	1	0	1	0	3	2	2	1	2																						3	2	1	1	1	2	3	3	3	3	3	3	2
1	4	1	0	0	0	3	2	4	1	1	1	1	1	1	1	1	1	2	2	2	2	2	2	2	3	3	3	3	3	3	3	3	1	1	1	1	1	1	2	2	2	2	1	2
1	3	1	0	1	0	3	2	2	1	1	1	1	1	1	1	1	1	1	1	1	1	1	1	1	3	3	3	3	3	3	3	2	1	1	1	1	1	1	2	1	2	2	2	1	1
1	3	3	0	0	0	3	2	3	1	2																						3	1	1	1	1	1	1	2	2	2	2	2	2
1	4	1	0	0	0	4	2	2	3	1	1	1	1	1	1	1	1	3	3	3	3	3	3	3	1	1	1	1	1	1	1
1	3	1	0	0	0	5	2	2	1	1	2	2	2	2	2	2	2	2	2	2	2	2	2	2	2	2	2	2	2	2	2	2	1	1	1	1	1	1	2	2	2	2	2	2
1	4	2	0	0	0	3	2	2	1	1	3	1	1	1	1	1	1	1	1	1	1	1	1	1	1	1	1	1	1	1	1	2	1	1	1	1	1	1	2	2	2	2	2	1	1
1	4	1	0	0	0	3	2	2	1	1	1	1	1	1	1	1	1	1	1	1	1	1	1	1	3	3	3	3	3	3	3	2	3	1	1	1	1	1	2	3	2	2	2	1	1				1
1	3	1	0	1	0	3	2	2	1	1	1	1	1	1	1	1	1	3	3	3	3	3	3	3	1	1	1	1	1	1	1	1	2	1	1	1	1	1	2	2	2	2	2	2
1	3	0	0	0	0	4	2	4	3	1	1	2	3	2	3	3	2	2	2	2	2	2	2	2	2	2	2	2	2	2	2
1	3	3	0	0	0	3	1	3	1	2																						4	1	1	1	1	1	1	2	2	2	2	2	2
1	3	4	0	0	0	5	2	3	1	1	1	1	1	1	1	1	1	3	3	3	3	3	3	3	1	1	1	1	1	1	1	3	1	1	1	1	1	1	3	3	3	3	3	2
1	3	2	0	1	2	5	1	2	1	1	2	3	2	3	2	3	3	2	3	2	2	3	2	3	1	3	2	3	2	2	3	2	5	2	2	1	1	1	2	2	2	2	2	2
1	4	2	0	0	0	4	2	3	3	1	1	2	2	1	2	2	3	2	3	2	2	2	1	2	2	3	2	1	2	1	2
1	3	0	0	0	0	3	2	2	1	1	1	1	1	1	1	1	1	3	3	3	3	3	3	3	1	1	1	1	1	1	1	2	1	1	1	1	1	1	2	2	2	2	2	2
1	4	2	0	1	0	5	2	2	1	1	1	1	1	1	1	1	1	3	3	3	3	3	3	3	1	1	1	1	1	1	1	2	2	1	2	1	1	1	2	2	2	2	2	2
1	4	4	0	0	0	4	2	4	3	1	1	1	1	1	1	1	1	3	3	3	3	3	3	3	3	3	3	3	3	3	3
1	3	1	0	0	0	5	2	3	1	2																						2	3	4	4	3	4	3	2	3	2	1	2	2
1	4	1	0	0	0	4	2	3	3	1	1	1	1	1	1	1	1	2	2	2	2	2	2	2	2	2	2	2	2	2	2
1	3	2	0	1	0	4	2	4	1	2																						2	1	1	3	2	1	1	2	2	2	2	2	2
1	3	2	1	2	0	5	1	2	1	2																						1	1	1	1	1	1	1	3	3	3	3	3	2
2	5	2	0	0	0	1	4	2	1	2																						1	4	1	1	1	1	1	2	2	2	2	2	2
2	4	3	1	0	0	2	2	2	1	2																						5	2	2	1	2	1	1	1	1	1	3	1	1				1
2	4	2	0	0	0	2	4	2	1	1	1	1	1	1	1	1	1	3	3	3	3	3	3	3	1	1	1	1	1	1	1	4	3	1	1	1	1	1	2	2	2	2	2	1	1			1
2	5	3	0	0	0	2	2	2	1	2																						3	1	1	1	1	1	1	3	3	2	1	1	1	1
2	3	2	0	0	0	1	3	4	3	1	3	3	3	3	3	3	3	1	1	1	1	1	1	1	1	1	1	1	1	1	1
2	5	1	0	0	0	4	3	2	3	2
2	3	2	0	1	2	2	1	4	1	2																						2	1	1	1	2	1	1	2	1	2	2	2	2
2	4	1	0	0	0	1	2	3	3	2
2	5	1	0	0	0	3	2	2	3	2
2	3	2	1	1	1	1	2	3	1	2																						2	2	1	1	1	1	2	1	2	1	1	1	2
2	4	4	0	0	0	1	5	2	1	1	1	2	2	1	2	2	1	1	2	2	3	1	2	3	3	2	1	2	1	2	3	4	3	1	1	1	1	1	2	2	3	1	1	1				1	1
2	5	2	0	0	0	2	3	2	1	1	3	3	3	3	3	3	3	1	1	1	1	1	1	1	1	1	1	1	1	1	1	2	1	1	3	1	1	1	2	2	2	2	2	2
1	5	2	2	2	1	4	4	3	3	1	3	3	3	3	3	3	3	3	3	3	3	3	3	3	3	3	3	3	3	3	3
2	5	2	0	0	0	2	4	4	3	2
2	4	3	0	3	0	4	5	2	1	1	1	3	3	3	2	1	1	3	2	3	3	3	1	1	1	2	1	1	1	1	1	3	4	1	4	1	1	1	2	1	1	1	1	1		1
2	5	2	0	0	0	3	2	2	1	1	2	2	2	2	2	2	2	2	2	2	2	2	2	2	3	3	3	3	3	3	3	3	1	1	1	1	1	1	2	2	2	1	1	2
2	4	2	0	0	0	4	5	2	1	1	1	1	1	1	1	1	1	1	3	3	1	1	1	1	3	1	1	1	1	1	1	1	3	1	1	1	1	1	2	1	2	3	1	2
1	3	1	0	0	0	1	2	4	1	1	2	3	2	1	2	2	2	1	2	1	1	2	1	2	1	2	1	2	1	1	1	2	1	1	1	1	1	1	1	2	1	2	3	1	1
2	3	2	0	0	0	2	3	3	1	1	2	2	1	1	1	1	1	2	2	3	3	3	3	3	3	3	1	1	1	1	1	1	3	1	1	1	1	1	2	2	2	2	2	2
1	3	2	0	0	2	5	4	4	1	1	2	2	3	3	3	2	2	3	3	2	3	2	3	2	3	2	2	3	3	3	3	2	1	1	1	1	1	1	2	1	2	1	1	2
2	3	2	1	1	0	1	3	2	1	1	3	3	3	3	3	3	3	1	1	1	1	1	1	1	1	1	1	1	1	1	1	4	1	1	1	1	3	3	2	2	2	2	2	1		1
1	3	0	0	1	0	3	4	2	1	1	2	2	2	2	2	2	2	2	2	2	2	2	2	2	2	2	2	2	2	2	2	2	1	1	1	1	1	1	1	1	1	1	1	1	1
1	4	1	0	0	0	4	5	3	1	1	3	3	3	3	3	3	3	1	1	1	1	1	1	1	1	1	1	1	1	1	1	1	2	1	1	1	1	1	2	2	2	2	2	2
1	3	1	0	0	0	3	2	4	3	2
1	4	1	0	1	0	3	4	4	1	1	1	3	3	3	2	1	1	3	1	1	1	3	3	3	3	3	3	3	3	3	3	2	1	1	1	1	1	1	1	1	1	1	1	2
1	4	2	1	0	0	4	4	3	1	1	3	2	2	3	2	3	2	3	2	3	2	2	3	2	3	3	2	3	2	2	3	2	2	1	1	1	1	1	1	2	2	2	1	1	1			1
1	4	2	2	0	0	3	5	2	1	1	1	1	1	1	1	1	1	1	1	1	1	1	1	1	3	3	3	3	3	3	3	3	1	1	1	1	1	1	2	2	2	2	1	2
1	4	1	0	1	0	2	4	2	1	1	1	1	1	2	2	1	1	2	2	2	1	1	2	2	2	2	2	2	2	2	2	2	2	1	1	1	1	1	1	1	1	1	1	2
1	4	2	0	0	0	2	2	2	1	1	1	1	1	1	1	2	3	1	1	1	1	1	2	2	3	2	2	2	2	1	1	3	2	1	1	2	1	1	1	2	1	1	1	2
1	4	2	1	0	0	3	4	2	1	1	2	2	2	2	2	2	2	2	2	2	2	2	2	2	3	3	3	3	3	3	3	2	2	1	1	1	1	1	1	2	2	2	1	2
1	4	2	1	1	0	5	4	2	1	1	2	3	3	3	3	3	3	3	1	1	1	1	1	1	3	3	3	3	3	3	3	2	2	1	1	1	1	1	2	2	2	2	2	2
1	7	2	1	0	0	5	4	4	1	1	2	2	2	2	2	2	2	2	2	2	2	2	2	2	2	2	2	2	2	2	2	2	2	1	1	1	1	1	2	2	2	2	2	2
[truncated: 23 more columns]
